# Supplementary material for: 1-[4-(Di­methyl­amino)­benzyl­idene]-4-o-tolyl­thio­semicarbazide
Source: Acta Crystallogr Sect E Struct Rep Online. 2013 May 18;69(Pt 6):o906–7. doi: 10.1107/S1600536813012890 (PMC3685061; doi:10.1107/S1600536813012890)
Supplement: Supplementary file 1 [file e-69-0o906-sup1.cif]

##############################################################################
#                                                                            #
# This CIF contains the data in a paper accepted for publication in          #
# Acta Crystallographica Section E. It conforms to the requirements of       #
# Notes for Authors for Acta Crystallographica Section E, and has been       #
# peer reviewed under the auspices of the IUCr Commission on Journals.       #
#                                                                            #
# Full details of the Crystallographic Information File format               #
# are given in the paper "The Crystallographic Information File (CIF):       #
# a New Standard Archive File for Crystallography" by S. R. Hall, F. H.      #
# Allen and I. D. Brown [Acta Cryst. (1991), A47, 655-685].                  #
#                                                                            #
# The current version of the core CIF dictionary is obtainable from          #
# ftp://ftp.iucr.org/pub/cif_core.dic.                                       #
#                                                                            #
# Software is freely available for graphical display of the structure(s)     #
# in this CIF. For information consult the CIF software page                 #
# http://www.iucr.org/resources/cif/software.                                #
#                                                                            #
# This file may be used for bona fide research purposes within the           #
# scientific community so long as proper attribution is given to the journal # 
# article from which it was obtained.                                        #
#                                                                            #
##############################################################################
data_I
_audit_creation_method     SHELXL-97
_chemical_name_systematic
;
1-[4-(Dimethylamino)benzylidene]-4-<i>o</i>-tolylthiosemicarbazide
;
_chemical_name_common     ?
_chemical_formula_moiety     'C17 H20 N4 S'
_chemical_formula_sum     'C17 H20 N4 S'
_chemical_formula_iupac     'C17 H20 N4 S'
_chemical_formula_weight     312.43
_chemical_melting_point     452
_symmetry_cell_setting     triclinic
_symmetry_space_group_name_H-M     'P -1'
_symmetry_space_group_name_hall     '-P 1'
loop_
    _symmetry_equiv_pos_as_xyz
    'x, y, z'
    '-x, -y, -z'
_cell_length_a     9.172(3)
_cell_length_b     12.224(4)
_cell_length_c     15.563(5)
_cell_angle_alpha     86.933(6)
_cell_angle_beta     86.990(7)
_cell_angle_gamma     70.382(6)
_cell_volume     1640.3(9)
_cell_formula_units_Z     4
_cell_measurement_reflns_used     9709
_cell_measurement_theta_min     1.77
_cell_measurement_theta_max     25.00
_cell_measurement_temperature     173(2)
_cell_special_details     ?
_exptl_crystal_description     block
_exptl_crystal_colour     yellow
_exptl_crystal_size_max     0.20
_exptl_crystal_size_mid     0.15
_exptl_crystal_size_min     0.03
_exptl_crystal_density_diffrn     1.265
_exptl_crystal_density_meas     ?
_exptl_crystal_density_method     'not measured'
_exptl_crystal_F_000     664
_exptl_absorpt_coefficient_mu     0.200
_exptl_absorpt_correction_type     multi-scan
_exptl_absorpt_process_details     '(SADABS; Sheldrick,2008)'
_exptl_absorpt_correction_T_min     0.9612
_exptl_absorpt_correction_T_max     0.9940
_exptl_special_details     ?
_diffrn_ambient_temperature     173(2)
_diffrn_radiation_type     MoK\a
_diffrn_radiation_wavelength     0.71073
_diffrn_radiation_source     'fine-focus sealed tube'
_diffrn_radiation_monochromator     graphite
_diffrn_measurement_device_type     'Brucker SMART APEX'
_diffrn_measurement_method     '\w scan'
_diffrn_detector_area_resol_mean     ?
_diffrn_reflns_number     7929
_diffrn_reflns_av_R_equivalents     0.0265
_diffrn_reflns_av_sigmaI/netI     0.0759
_diffrn_reflns_theta_min     1.77
_diffrn_reflns_theta_max     25.00
_diffrn_reflns_theta_full     25.00
_diffrn_measured_fraction_theta_max     0.980
_diffrn_measured_fraction_theta_full     0.980
_diffrn_reflns_limit_h_min     -9
_diffrn_reflns_limit_h_max     10
_diffrn_reflns_limit_k_min     -14
_diffrn_reflns_limit_k_max     14
_diffrn_reflns_limit_l_min     -18
_diffrn_reflns_limit_l_max     15
_diffrn_standards_number     ?
_diffrn_standards_interval_count     ?
_diffrn_standards_interval_time     ?
_diffrn_standards_decay_%     ?
_refine_special_details
;
Refinement of <i>F</i>^2^ against ALL reflections. The weighted <i>R</i>-factor
<i>wR</i> and goodness of fit <i>S</i> are based on <i>F</i>^2^, conventional
<i>R</i>-factors <i>R</i> are based on <i>F</i>, with <i>F</i> set to zero for
negative <i>F</i>^2^. The threshold expression of <i>F</i>^2^ >
\s(<i>F</i>^2^) is used only for calculating <i>R</i>-factors(gt) <i>etc</i>.
and is not relevant to the choice of reflections for refinement.
<i>R</i>-factors based on <i>F</i>^2^ are statistically about twice as large
as those based on <i>F</i>, and <i>R</i>- factors based on ALL data will be
even larger.
;
_reflns_number_total     5640
_reflns_number_gt     3127
_reflns_threshold_expression     I>2sigma(I)
_refine_ls_structure_factor_coef     Fsqd
_refine_ls_matrix_type     full
_refine_ls_R_factor_all     0.1027
_refine_ls_R_factor_gt     0.0577
_refine_ls_wR_factor_gt     0.1366
_refine_ls_wR_factor_ref     0.1548
_refine_ls_goodness_of_fit_ref     0.952
_refine_ls_restrained_S_all     0.952
_refine_ls_number_reflns     5640
_refine_ls_number_parameters     419
_refine_ls_number_restraints     0
_refine_ls_number_constraints     0
_refine_ls_hydrogen_treatment     mixed
_refine_ls_weighting_scheme     calc
_refine_ls_weighting_details
         'calc w=1/[\s^2^(Fo^2^)+(0.0697P)^2^+0.0000P] where P=(Fo^2^+2Fc^2^)/3'
_atom_sites_solution_hydrogens     geom
_atom_sites_solution_primary     direct
_atom_sites_solution_secondary     difmap
_refine_ls_shift/su_max     0.001
_refine_ls_shift/su_mean     0.000
_refine_diff_density_max     0.286
_refine_diff_density_min     -0.171
_refine_ls_extinction_method     none
_refine_ls_extinction_coef     ?
loop_
    _atom_type_symbol
    _atom_type_description
    _atom_type_scat_dispersion_real
    _atom_type_scat_dispersion_imag
    _atom_type_scat_source
    'C' 'C' 0.0033 0.0016
                         'International Tables Vol C Tables 4.2.6.8 and 6.1.1.4'
    'H' 'H' 0.0000 0.0000
                         'International Tables Vol C Tables 4.2.6.8 and 6.1.1.4'
    'N' 'N' 0.0061 0.0033
                         'International Tables Vol C Tables 4.2.6.8 and 6.1.1.4'
    'S' 'S' 0.1246 0.1234
                         'International Tables Vol C Tables 4.2.6.8 and 6.1.1.4'
_computing_data_collection     'SMART (Bruker, 2001)'
_computing_cell_refinement     'SAINT (Bruker, 2001)'
_computing_data_reduction     'SAINT (Bruker, 2001)'
_computing_structure_solution     'SHELXS97 (Sheldrick, 2008)'
_computing_structure_refinement     'SHELXL97 (Sheldrick, 2008)'
_computing_molecular_graphics     'ORTEP-3 for Windows (Farrugia, 2012)'
_computing_publication_material     'SHELXL97 (Sheldrick, 2008)'
loop_
    _atom_site_type_symbol
    _atom_site_label
    _atom_site_fract_x
    _atom_site_fract_y
    _atom_site_fract_z
    _atom_site_U_iso_or_equiv
    _atom_site_adp_type
    _atom_site_calc_flag
    _atom_site_refinement_flags
    _atom_site_occupancy
    _atom_site_symmetry_multiplicity
    _atom_site_disorder_assembly
    _atom_site_disorder_group
    H H4N 0.578(4) 0.812(3) 0.419(2) 0.090(12) Uiso d . 1 1 . .
    S S2 1.04941(11) 0.49993(7) 1.21135(6) 0.0688(3) Uani d . 1 1 . .
    S S1 0.71619(13) 0.85281(7) 0.21044(6) 0.0790(3) Uani d . 1 1 . .
    N N8 0.9444(3) 0.4024(2) 1.08541(17) 0.0587(7) Uani d . 1 1 . .
    N N6 0.7262(3) 0.5924(2) 1.04273(16) 0.0592(7) Uani d . 1 1 . .
    N N7 0.8225(3) 0.5919(2) 1.10796(16) 0.0617(7) Uani d . 1 1 . .
    H H7N 0.8092 0.6550 1.1341 0.074 Uiso calc R 1 1 . .
    N N3 0.7612(3) 0.6926(2) 0.33190(16) 0.0667(8) Uani d . 1 1 . .
    H H3N 0.8358 0.6518 0.2990 0.080 Uiso calc R 1 1 . .
    N N2 0.7239(3) 0.6441(2) 0.40899(16) 0.0622(7) Uani d . 1 1 . .
    C C3 0.7517(4) 0.3395(3) 0.6503(2) 0.0591(8) Uani d . 1 1 . .
    C C27 0.9379(4) 0.4935(3) 1.13162(18) 0.0526(8) Uani d . 1 1 . .
    N N4 0.5776(3) 0.8602(2) 0.36927(18) 0.0651(8) Uani d . 1 1 . .
    C C20 0.3119(3) 0.7492(3) 0.8192(2) 0.0540(8) Uani d . 1 1 . .
    C C8 0.7901(4) 0.4768(2) 0.50474(19) 0.0548(8) Uani d . 1 1 . .
    C C25 0.5234(3) 0.7076(2) 0.95183(19) 0.0530(8) Uani d . 1 1 . .
    C C23 0.3245(4) 0.8396(3) 0.8656(2) 0.0591(8) Uani d . 1 1 . .
    H H23A 0.2616 0.9154 0.8530 0.071 Uiso calc R 1 1 . .
    C C28 1.0406(4) 0.2847(3) 1.0853(2) 0.0544(8) Uani d . 1 1 . .
    C C10 0.6811(4) 0.8030(3) 0.3086(2) 0.0600(8) Uani d . 1 1 . .
    C C21 0.4065(4) 0.6374(3) 0.8423(2) 0.0639(9) Uani d . 1 1 . .
    H H21A 0.4001 0.5748 0.8132 0.077 Uiso calc R 1 1 . .
    N N5 0.2121(3) 0.7702(2) 0.75317(19) 0.0726(8) Uani d . 1 1 . .
    C C24 0.4275(4) 0.8183(2) 0.9290(2) 0.0580(8) Uani d . 1 1 . .
    H H24A 0.4340 0.8808 0.9583 0.070 Uiso calc R 1 1 . .
    C C9 0.8135(4) 0.5414(3) 0.4282(2) 0.0614(9) Uani d . 1 1 . .
    C C7 0.8969(4) 0.3691(3) 0.5240(2) 0.0648(9) Uani d . 1 1 . .
    H H7B 0.9836 0.3406 0.4874 0.078 Uiso calc R 1 1 . .
    C C26 0.6322(4) 0.6915(3) 1.0191(2) 0.0576(8) Uani d . 1 1 . .
    C C11 0.4741(4) 0.9757(3) 0.37105(19) 0.0559(8) Uani d . 1 1 . .
    C C22 0.5090(4) 0.6176(2) 0.9070(2) 0.0619(9) Uani d . 1 1 . .
    H H22A 0.5704 0.5418 0.9210 0.074 Uiso calc R 1 1 . .
    C C33 1.0155(4) 0.2181(3) 1.0214(2) 0.0612(9) Uani d . 1 1 . .
    C C6 0.8797(4) 0.3028(3) 0.5947(2) 0.0635(9) Uani d . 1 1 . .
    H H6B 0.9557 0.2315 0.6057 0.076 Uiso calc R 1 1 . .
    N N1 0.7278(3) 0.2725(2) 0.71832(18) 0.0754(8) Uani d . 1 1 . .
    C C16 0.3454(4) 0.9972(3) 0.42636(19) 0.0617(9) Uani d . 1 1 . .
    C C5 0.6640(4) 0.5151(3) 0.5611(2) 0.0727(10) Uani d . 1 1 . .
    H H5A 0.5900 0.5876 0.5505 0.087 Uiso calc R 1 1 . .
    C C4 0.6443(4) 0.4499(3) 0.6320(2) 0.0758(10) Uani d . 1 1 . .
    H H4B 0.5582 0.4793 0.6688 0.091 Uiso calc R 1 1 . .
    C C29 1.1542(4) 0.2360(3) 1.1439(2) 0.0695(9) Uani d . 1 1 . .
    H H29A 1.1705 0.2813 1.1861 0.083 Uiso calc R 1 1 . .
    C C14 0.2744(4) 1.1999(3) 0.3839(2) 0.0814(11) Uani d . 1 1 . .
    H H14A 0.2066 1.2757 0.3886 0.098 Uiso calc R 1 1 . .
    C C30 1.2434(4) 0.1207(3) 1.1403(2) 0.0768(10) Uani d . 1 1 . .
    H H30A 1.3192 0.0875 1.1803 0.092 Uiso calc R 1 1 . .
    C C15 0.2464(4) 1.1115(3) 0.4309(2) 0.0777(10) Uani d . 1 1 . .
    H H15A 0.1585 1.1280 0.4672 0.093 Uiso calc R 1 1 . .
    C C32 1.1080(5) 0.1035(3) 1.0189(2) 0.0777(11) Uani d . 1 1 . .
    H H32A 1.0941 0.0577 0.9763 0.093 Uiso calc R 1 1 . .
    C C31 1.2200(5) 0.0552(3) 1.0775(3) 0.0832(12) Uani d . 1 1 . .
    H H31A 1.2805 -0.0228 1.0746 0.100 Uiso calc R 1 1 . .
    C C13 0.4014(4) 1.1774(3) 0.3301(2) 0.0771(10) Uani d . 1 1 . .
    H H13A 0.4204 1.2373 0.2972 0.092 Uiso calc R 1 1 . .
    C C12 0.5015(4) 1.0657(3) 0.3246(2) 0.0731(10) Uani d . 1 1 . .
    H H12A 0.5897 1.0506 0.2886 0.088 Uiso calc R 1 1 . .
    C C2 0.8405(4) 0.1598(3) 0.7369(2) 0.0862(12) Uani d . 1 1 . .
    H H2B 0.8578 0.1132 0.6872 0.129 Uiso calc R 1 1 . .
    H H2C 0.8027 0.1222 0.7844 0.129 Uiso calc R 1 1 . .
    H H2D 0.9361 0.1689 0.7515 0.129 Uiso calc R 1 1 . .
    C C34 0.8908(4) 0.2672(3) 0.9584(2) 0.0783(10) Uani d . 1 1 . .
    H H34A 0.7927 0.2977 0.9888 0.117 Uiso calc R 1 1 . .
    H H34B 0.8883 0.2071 0.9218 0.117 Uiso calc R 1 1 . .
    H H34C 0.9111 0.3284 0.9240 0.117 Uiso calc R 1 1 . .
    C C19 0.1023(4) 0.8841(3) 0.7355(2) 0.0801(11) Uani d . 1 1 . .
    H H19A 0.0530 0.9171 0.7885 0.120 Uiso calc R 1 1 . .
    H H19B 0.0255 0.8780 0.6982 0.120 Uiso calc R 1 1 . .
    H H19C 0.1552 0.9330 0.7081 0.120 Uiso calc R 1 1 . .
    C C17 0.3151(5) 0.9008(3) 0.4802(2) 0.0911(12) Uani d . 1 1 . .
    H H17A 0.3184 0.8389 0.4439 0.137 Uiso calc R 1 1 . .
    H H17B 0.2147 0.9297 0.5085 0.137 Uiso calc R 1 1 . .
    H H17C 0.3927 0.8722 0.5225 0.137 Uiso calc R 1 1 . .
    C C18 0.2157(4) 0.6813(3) 0.6966(2) 0.0889(12) Uani d . 1 1 . .
    H H18A 0.3104 0.6605 0.6623 0.133 Uiso calc R 1 1 . .
    H H18B 0.1293 0.7093 0.6596 0.133 Uiso calc R 1 1 . .
    H H18C 0.2097 0.6143 0.7297 0.133 Uiso calc R 1 1 . .
    C C1 0.6037(4) 0.3152(3) 0.7806(2) 0.0912(12) Uani d . 1 1 . .
    H H1A 0.5071 0.3430 0.7521 0.137 Uiso calc R 1 1 . .
    H H1B 0.6180 0.3776 0.8101 0.137 Uiso calc R 1 1 . .
    H H1C 0.6029 0.2536 0.8214 0.137 Uiso calc R 1 1 . .
    H H8N 0.864(3) 0.425(2) 1.0437(18) 0.062(9) Uiso d . 1 1 . .
    H H9A 0.903(3) 0.512(2) 0.3926(16) 0.041(8) Uiso d . 1 1 . .
    H H26A 0.635(4) 0.761(3) 1.045(2) 0.082(11) Uiso d . 1 1 . .
loop_
    _atom_site_aniso_label
    _atom_site_aniso_U_11
    _atom_site_aniso_U_22
    _atom_site_aniso_U_33
    _atom_site_aniso_U_12
    _atom_site_aniso_U_13
    _atom_site_aniso_U_23
    S2 0.0767(6) 0.0649(5) 0.0642(6) -0.0209(5) -0.0089(4) -0.0088(4)
    S1 0.1248(9) 0.0507(5) 0.0585(6) -0.0272(5) 0.0087(5) -0.0021(4)
    N8 0.0627(19) 0.0517(16) 0.0603(17) -0.0157(14) -0.0058(15) -0.0080(14)
    N6 0.0618(18) 0.0560(17) 0.0585(17) -0.0181(14) -0.0022(14) -0.0015(13)
    N7 0.0688(19) 0.0515(16) 0.0644(17) -0.0178(14) -0.0060(15) -0.0105(13)
    N3 0.089(2) 0.0469(15) 0.0544(16) -0.0118(14) 0.0088(15) 0.0007(13)
    N2 0.078(2) 0.0491(16) 0.0560(17) -0.0172(15) -0.0005(14) 0.0036(13)
    C3 0.074(2) 0.0452(18) 0.055(2) -0.0161(17) -0.0033(18) -0.0022(15)
    C27 0.056(2) 0.0499(18) 0.0516(18) -0.0180(16) 0.0068(15) -0.0011(15)
    N4 0.078(2) 0.0502(16) 0.0579(18) -0.0105(15) 0.0004(15) 0.0052(14)
    C20 0.050(2) 0.0517(19) 0.058(2) -0.0142(16) 0.0050(16) -0.0031(15)
    C8 0.066(2) 0.0457(17) 0.0501(18) -0.0146(16) -0.0012(16) -0.0036(15)
    C25 0.058(2) 0.0464(18) 0.0518(19) -0.0145(16) 0.0065(16) -0.0031(14)
    C23 0.059(2) 0.0453(18) 0.063(2) -0.0063(16) 0.0053(17) 0.0054(16)
    C28 0.056(2) 0.0527(19) 0.0555(19) -0.0210(17) 0.0090(16) 0.0005(16)
    C10 0.075(2) 0.0449(18) 0.061(2) -0.0197(17) -0.0036(18) -0.0047(16)
    C21 0.071(2) 0.0473(19) 0.071(2) -0.0149(17) -0.0082(19) -0.0087(16)
    N5 0.070(2) 0.0604(18) 0.077(2) -0.0055(15) -0.0151(16) -0.0037(15)
    C24 0.064(2) 0.0441(18) 0.063(2) -0.0155(16) 0.0108(17) -0.0079(15)
    C9 0.075(3) 0.051(2) 0.056(2) -0.0177(19) 0.0027(19) -0.0048(17)
    C7 0.070(2) 0.053(2) 0.058(2) -0.0039(18) 0.0071(17) -0.0050(16)
    C26 0.064(2) 0.050(2) 0.060(2) -0.0201(18) 0.0066(17) -0.0069(17)
    C11 0.060(2) 0.0527(19) 0.0515(19) -0.0145(17) -0.0028(16) -0.0019(15)
    C22 0.062(2) 0.0412(17) 0.075(2) -0.0084(16) 0.0012(18) -0.0022(16)
    C33 0.074(2) 0.060(2) 0.054(2) -0.0301(19) 0.0160(17) -0.0107(16)
    C6 0.068(2) 0.0466(18) 0.060(2) 0.0018(16) 0.0001(17) -0.0012(16)
    N1 0.089(2) 0.0561(17) 0.0674(19) -0.0107(16) 0.0108(17) 0.0104(14)
    C16 0.073(2) 0.064(2) 0.0496(19) -0.0246(19) -0.0016(17) -0.0051(16)
    C5 0.076(3) 0.0494(19) 0.074(2) 0.0017(18) 0.001(2) 0.0050(18)
    C4 0.073(2) 0.061(2) 0.072(2) 0.0006(19) 0.0183(19) 0.0071(18)
    C29 0.072(2) 0.058(2) 0.076(2) -0.0192(19) 0.001(2) -0.0033(18)
    C14 0.084(3) 0.061(2) 0.083(3) -0.003(2) 0.008(2) -0.006(2)
    C30 0.071(3) 0.066(2) 0.083(3) -0.011(2) 0.007(2) 0.005(2)
    C15 0.070(3) 0.076(3) 0.076(3) -0.012(2) 0.0144(19) -0.013(2)
    C32 0.101(3) 0.066(2) 0.067(2) -0.030(2) 0.022(2) -0.0169(19)
    C31 0.101(3) 0.055(2) 0.086(3) -0.020(2) 0.033(3) -0.009(2)
    C13 0.086(3) 0.057(2) 0.080(3) -0.016(2) 0.012(2) -0.0020(18)
    C12 0.072(2) 0.059(2) 0.078(2) -0.0108(19) 0.0117(19) 0.0023(18)
    C2 0.119(3) 0.063(2) 0.061(2) -0.012(2) -0.003(2) 0.0100(18)
    C34 0.101(3) 0.086(2) 0.062(2) -0.050(2) 0.003(2) -0.0141(19)
    C19 0.066(2) 0.074(2) 0.092(3) -0.012(2) -0.014(2) 0.010(2)
    C17 0.103(3) 0.092(3) 0.083(3) -0.041(2) 0.019(2) -0.005(2)
    C18 0.090(3) 0.086(3) 0.089(3) -0.023(2) -0.024(2) -0.007(2)
    C1 0.089(3) 0.095(3) 0.079(3) -0.021(2) 0.009(2) 0.015(2)
_geom_special_details
;
All e.s.d.'s (except the e.s.d. in the dihedral angle between two l.s. planes)
are estimated using the full covariance matrix. The cell e.s.d.'s are taken
into account individually in the estimation of e.s.d.'s in distances, angles
and torsion angles; correlations between e.s.d.'s in cell parameters are only
used when they are defined by crystal symmetry. An approximate (isotropic)
treatment of cell e.s.d.'s is used for estimating e.s.d.'s involving l.s.
planes.
;
loop_
    _geom_bond_atom_site_label_1
    _geom_bond_atom_site_label_2
    _geom_bond_site_symmetry_2
    _geom_bond_distance
    _geom_bond_publ_flag
    S2 C27 . 1.670(3) ?
    S1 C10 . 1.670(3) ?
    N8 C27 . 1.340(4) ?
    N8 C28 . 1.413(4) ?
    N8 H8N . 0.97(3) ?
    N6 C26 . 1.277(4) ?
    N6 N7 . 1.379(3) ?
    N7 C27 . 1.357(4) ?
    N7 H7N . 0.8600 ?
    N3 C10 . 1.343(3) ?
    N3 N2 . 1.388(3) ?
    N3 H3N . 0.8600 ?
    N2 C9 . 1.279(4) ?
    C3 N1 . 1.358(4) ?
    C3 C6 . 1.382(4) ?
    C3 C4 . 1.402(4) ?
    N4 C10 . 1.347(4) ?
    N4 C11 . 1.414(4) ?
    N4 H4N . 0.94(3) ?
    C20 N5 . 1.369(4) ?
    C20 C21 . 1.391(4) ?
    C20 C23 . 1.391(4) ?
    C8 C5 . 1.378(4) ?
    C8 C7 . 1.381(4) ?
    C8 C9 . 1.440(4) ?
    C25 C22 . 1.379(4) ?
    C25 C24 . 1.383(4) ?
    C25 C26 . 1.445(4) ?
    C23 C24 . 1.356(4) ?
    C23 H23A . 0.9300 ?
    C28 C29 . 1.378(4) ?
    C28 C33 . 1.393(4) ?
    C21 C22 . 1.370(4) ?
    C21 H21A . 0.9300 ?
    N5 C18 . 1.426(4) ?
    N5 C19 . 1.440(4) ?
    C24 H24A . 0.9300 ?
    C9 H9A . 0.94(2) ?
    C7 C6 . 1.366(4) ?
    C7 H7B . 0.9300 ?
    C26 H26A . 0.97(3) ?
    C11 C12 . 1.370(4) ?
    C11 C16 . 1.383(4) ?
    C22 H22A . 0.9300 ?
    C33 C32 . 1.374(4) ?
    C33 C34 . 1.491(4) ?
    C6 H6B . 0.9300 ?
    N1 C1 . 1.430(4) ?
    N1 C2 . 1.443(4) ?
    C16 C15 . 1.391(4) ?
    C16 C17 . 1.503(4) ?
    C5 C4 . 1.367(4) ?
    C5 H5A . 0.9300 ?
    C4 H4B . 0.9300 ?
    C29 C30 . 1.375(4) ?
    C29 H29A . 0.9300 ?
    C14 C13 . 1.357(5) ?
    C14 C15 . 1.361(4) ?
    C14 H14A . 0.9300 ?
    C30 C31 . 1.365(5) ?
    C30 H30A . 0.9300 ?
    C15 H15A . 0.9300 ?
    C32 C31 . 1.367(5) ?
    C32 H32A . 0.9300 ?
    C31 H31A . 0.9300 ?
    C13 C12 . 1.371(4) ?
    C13 H13A . 0.9300 ?
    C12 H12A . 0.9300 ?
    C2 H2B . 0.9600 ?
    C2 H2C . 0.9600 ?
    C2 H2D . 0.9600 ?
    C34 H34A . 0.9600 ?
    C34 H34B . 0.9600 ?
    C34 H34C . 0.9600 ?
    C19 H19A . 0.9600 ?
    C19 H19B . 0.9600 ?
    C19 H19C . 0.9600 ?
    C17 H17A . 0.9600 ?
    C17 H17B . 0.9600 ?
    C17 H17C . 0.9600 ?
    C18 H18A . 0.9600 ?
    C18 H18B . 0.9600 ?
    C18 H18C . 0.9600 ?
    C1 H1A . 0.9600 ?
    C1 H1B . 0.9600 ?
    C1 H1C . 0.9600 ?
loop_
    _geom_angle_atom_site_label_1
    _geom_angle_atom_site_label_2
    _geom_angle_atom_site_label_3
    _geom_angle_site_symmetry_1
    _geom_angle_site_symmetry_3
    _geom_angle
    _geom_angle_publ_flag
    C27 N8 C28 . . 134.1(3) ?
    C27 N8 H8N . . 110.5(17) ?
    C28 N8 H8N . . 115.4(17) ?
    C26 N6 N7 . . 116.2(3) ?
    C27 N7 N6 . . 121.1(3) ?
    C27 N7 H7N . . 119.5 ?
    N6 N7 H7N . . 119.5 ?
    C10 N3 N2 . . 120.1(3) ?
    C10 N3 H3N . . 120.0 ?
    N2 N3 H3N . . 120.0 ?
    C9 N2 N3 . . 115.3(3) ?
    N1 C3 C6 . . 122.5(3) ?
    N1 C3 C4 . . 121.1(3) ?
    C6 C3 C4 . . 116.5(3) ?
    N8 C27 N7 . . 112.7(3) ?
    N8 C27 S2 . . 129.1(3) ?
    N7 C27 S2 . . 118.2(2) ?
    C10 N4 C11 . . 131.7(3) ?
    C10 N4 H4N . . 111(2) ?
    C11 N4 H4N . . 117(2) ?
    N5 C20 C21 . . 121.8(3) ?
    N5 C20 C23 . . 121.2(3) ?
    C21 C20 C23 . . 117.0(3) ?
    C5 C8 C7 . . 116.5(3) ?
    C5 C8 C9 . . 123.9(3) ?
    C7 C8 C9 . . 119.6(3) ?
    C22 C25 C24 . . 116.6(3) ?
    C22 C25 C26 . . 123.6(3) ?
    C24 C25 C26 . . 119.7(3) ?
    C24 C23 C20 . . 120.8(3) ?
    C24 C23 H23A . . 119.6 ?
    C20 C23 H23A . . 119.6 ?
    C29 C28 C33 . . 120.5(3) ?
    C29 C28 N8 . . 123.2(3) ?
    C33 C28 N8 . . 116.3(3) ?
    N3 C10 N4 . . 113.9(3) ?
    N3 C10 S1 . . 118.4(2) ?
    N4 C10 S1 . . 127.7(2) ?
    C22 C21 C20 . . 121.4(3) ?
    C22 C21 H21A . . 119.3 ?
    C20 C21 H21A . . 119.3 ?
    C20 N5 C18 . . 121.6(3) ?
    C20 N5 C19 . . 121.7(3) ?
    C18 N5 C19 . . 116.7(3) ?
    C23 C24 C25 . . 122.7(3) ?
    C23 C24 H24A . . 118.7 ?
    C25 C24 H24A . . 118.7 ?
    N2 C9 C8 . . 122.8(3) ?
    N2 C9 H9A . . 116.4(15) ?
    C8 C9 H9A . . 120.4(15) ?
    C6 C7 C8 . . 122.3(3) ?
    C6 C7 H7B . . 118.8 ?
    C8 C7 H7B . . 118.8 ?
    N6 C26 C25 . . 123.4(3) ?
    N6 C26 H26A . . 119.9(19) ?
    C25 C26 H26A . . 116.6(18) ?
    C12 C11 C16 . . 120.0(3) ?
    C12 C11 N4 . . 122.7(3) ?
    C16 C11 N4 . . 117.2(3) ?
    C21 C22 C25 . . 121.5(3) ?
    C21 C22 H22A . . 119.2 ?
    C25 C22 H22A . . 119.2 ?
    C32 C33 C28 . . 117.8(3) ?
    C32 C33 C34 . . 120.3(3) ?
    C28 C33 C34 . . 121.9(3) ?
    C7 C6 C3 . . 121.4(3) ?
    C7 C6 H6B . . 119.3 ?
    C3 C6 H6B . . 119.3 ?
    C3 N1 C1 . . 122.2(3) ?
    C3 N1 C2 . . 120.3(3) ?
    C1 N1 C2 . . 116.9(3) ?
    C11 C16 C15 . . 117.4(3) ?
    C11 C16 C17 . . 121.2(3) ?
    C15 C16 C17 . . 121.4(3) ?
    C4 C5 C8 . . 122.0(3) ?
    C4 C5 H5A . . 119.0 ?
    C8 C5 H5A . . 119.0 ?
    C5 C4 C3 . . 121.2(3) ?
    C5 C4 H4B . . 119.4 ?
    C3 C4 H4B . . 119.4 ?
    C30 C29 C28 . . 120.2(3) ?
    C30 C29 H29A . . 119.9 ?
    C28 C29 H29A . . 119.9 ?
    C13 C14 C15 . . 119.9(3) ?
    C13 C14 H14A . . 120.1 ?
    C15 C14 H14A . . 120.1 ?
    C31 C30 C29 . . 119.6(4) ?
    C31 C30 H30A . . 120.2 ?
    C29 C30 H30A . . 120.2 ?
    C14 C15 C16 . . 121.9(3) ?
    C14 C15 H15A . . 119.0 ?
    C16 C15 H15A . . 119.0 ?
    C31 C32 C33 . . 121.6(4) ?
    C31 C32 H32A . . 119.2 ?
    C33 C32 H32A . . 119.2 ?
    C30 C31 C32 . . 120.4(3) ?
    C30 C31 H31A . . 119.8 ?
    C32 C31 H31A . . 119.8 ?
    C14 C13 C12 . . 119.5(3) ?
    C14 C13 H13A . . 120.3 ?
    C12 C13 H13A . . 120.3 ?
    C11 C12 C13 . . 121.2(3) ?
    C11 C12 H12A . . 119.4 ?
    C13 C12 H12A . . 119.4 ?
    N1 C2 H2B . . 109.5 ?
    N1 C2 H2C . . 109.5 ?
    H2B C2 H2C . . 109.5 ?
    N1 C2 H2D . . 109.5 ?
    H2B C2 H2D . . 109.5 ?
    H2C C2 H2D . . 109.5 ?
    C33 C34 H34A . . 109.5 ?
    C33 C34 H34B . . 109.5 ?
    H34A C34 H34B . . 109.5 ?
    C33 C34 H34C . . 109.5 ?
    H34A C34 H34C . . 109.5 ?
    H34B C34 H34C . . 109.5 ?
    N5 C19 H19A . . 109.5 ?
    N5 C19 H19B . . 109.5 ?
    H19A C19 H19B . . 109.5 ?
    N5 C19 H19C . . 109.5 ?
    H19A C19 H19C . . 109.5 ?
    H19B C19 H19C . . 109.5 ?
    C16 C17 H17A . . 109.5 ?
    C16 C17 H17B . . 109.5 ?
    H17A C17 H17B . . 109.5 ?
    C16 C17 H17C . . 109.5 ?
    H17A C17 H17C . . 109.5 ?
    H17B C17 H17C . . 109.5 ?
    N5 C18 H18A . . 109.5 ?
    N5 C18 H18B . . 109.5 ?
    H18A C18 H18B . . 109.5 ?
    N5 C18 H18C . . 109.5 ?
    H18A C18 H18C . . 109.5 ?
    H18B C18 H18C . . 109.5 ?
    N1 C1 H1A . . 109.5 ?
    N1 C1 H1B . . 109.5 ?
    H1A C1 H1B . . 109.5 ?
    N1 C1 H1C . . 109.5 ?
    H1A C1 H1C . . 109.5 ?
    H1B C1 H1C . . 109.5 ?
loop_
    _geom_hbond_atom_site_label_D
    _geom_hbond_atom_site_label_H
    _geom_hbond_atom_site_label_A
    _geom_hbond_site_symmetry_A
    _geom_hbond_distance_DH
    _geom_hbond_distance_HA
    _geom_hbond_distance_DA
    _geom_hbond_angle_DHA
    N4 H4N N2 . 0.95(3) 2.05(3) 2.587(3) 114(3)
    C12 H12A S1 . 0.93 2.64 3.239(4) 123
    C29 H29A S2 . 0.93 2.57 3.257(4) 131
    N7 H7N S1 1_556 0.86 2.61 3.458(3) 169.7
    N3 H3N S2 1_554 0.86 2.59 3.439(3) 170.5
    N8 H8N N6 . 0.97(3) 2.01(3) 2.587(4) 116(2)
_iucr_refine_instructions_details
;
TITL P in P-1
CELL 0.71073   9.1724  12.2245  15.5634  86.933  86.990  70.382
ZERR   4  0.0028   0.0038   0.0048   0.006   0.007   0.006
LATT 1
SFAC C  H  N  S
UNIT 68 80 16 4
OMIT -2 4 8
OMIT  -3.00  50.00
L.S. 20
ACTA
BOND $H
FMAP 2
PLAN 20
SIZE 0.2 0.15 0.03
HTAB
EQIV $1 x, y, z+1
EQIV $2 x, y, z-1
HTAB N7 S1_$1
HTAB N3 S2_$2
HTAB N8 N6
HTAB N4 N2
TEMP 25
WGHT    0.069700
FVAR       0.15594
H4N   2   0.57737   0.81262   0.41936  11.00000   0.08565
S2    4   1.04936   0.49993   1.21136  11.00000   0.07682   0.06491 =
       0.06406  -0.00883  -0.00890  -0.02091
S1    4   0.71618   0.85279   0.21045  11.00000   0.12449   0.05085 =
       0.05855  -0.00217   0.00878  -0.02720
N8    3   0.94422   0.40237   1.08549  11.00000   0.06319   0.05181 =
       0.06013  -0.00822  -0.00521  -0.01587
N6    3   0.72614   0.59245   1.04276  11.00000   0.06193   0.05597 =
       0.05831  -0.00146  -0.00214  -0.01792
N7    3   0.82246   0.59192   1.10795  11.00000   0.06953   0.05126 =
       0.06440  -0.01037  -0.00662  -0.01788
AFIX  43
H7N   2   0.80922   0.65499   1.13404  11.00000  -1.20000
AFIX   0
N3    3   0.76124   0.69263   0.33188  11.00000   0.08951   0.04711 =
       0.05437   0.00093   0.00881  -0.01250
AFIX  43
H3N   2   0.83588   0.65199   0.29899  11.00000  -1.20000
AFIX   0
N2    3   0.72389   0.64403   0.40900  11.00000   0.07855   0.04937 =
       0.05607   0.00348  -0.00086  -0.01727
C3    1   0.75174   0.33952   0.65033  11.00000   0.07447   0.04540 =
       0.05486  -0.00233  -0.00354  -0.01614
C27   1   0.93794   0.49344   1.13167  11.00000   0.05605   0.05018 =
       0.05206  -0.00146   0.00674  -0.01805
N4    3   0.57777   0.86022   0.36922  11.00000   0.07720   0.05037 =
       0.05775   0.00519   0.00009  -0.01067
C20   1   0.31193   0.74920   0.81926  11.00000   0.04927   0.05141 =
       0.05848  -0.00342   0.00540  -0.01379
C8    1   0.79003   0.47688   0.50471  11.00000   0.06496   0.04520 =
       0.05056  -0.00335  -0.00090  -0.01423
C25   1   0.52343   0.70761   0.95183  11.00000   0.05790   0.04696 =
       0.05193  -0.00304   0.00676  -0.01491
C23   1   0.32473   0.83950   0.86568  11.00000   0.05830   0.04509 =
       0.06351   0.00505   0.00591  -0.00613
AFIX  43
H23A  2   0.26196   0.91540   0.85299  11.00000  -1.20000
AFIX   0
C28   1   1.04069   0.28477   1.08525  11.00000   0.05548   0.05257 =
       0.05527   0.00070   0.00912  -0.02048
C10   1   0.68091   0.80305   0.30860  11.00000   0.07415   0.04466 =
       0.06045  -0.00480  -0.00390  -0.01919
C21   1   0.40661   0.63734   0.84223  11.00000   0.07096   0.04781 =
       0.07043  -0.00843  -0.00899  -0.01509
AFIX  43
H21A  2   0.40025   0.57472   0.81309  11.00000  -1.20000
AFIX   0
N5    3   0.21227   0.77026   0.75307  11.00000   0.06991   0.06005 =
       0.07651  -0.00346  -0.01514  -0.00526
C24   1   0.42735   0.81837   0.92906  11.00000   0.06362   0.04386 =
       0.06300  -0.00743   0.01033  -0.01515
AFIX  43
H24A  2   0.43353   0.88081   0.95850  11.00000  -1.20000
AFIX   0
C9    1   0.81345   0.54131   0.42823  11.00000   0.07431   0.05077 =
       0.05620  -0.00487   0.00233  -0.01751
C7    1   0.89689   0.36907   0.52399  11.00000   0.07017   0.05331 =
       0.05833  -0.00538   0.00730  -0.00422
AFIX  43
H7B   2   0.98370   0.34063   0.48751  11.00000  -1.20000
AFIX   0
C26   1   0.63221   0.69160   1.01908  11.00000   0.06389   0.05020 =
       0.05934  -0.00691   0.00679  -0.02022
C11   1   0.47405   0.97573   0.37107  11.00000   0.06075   0.05226 =
       0.05149  -0.00169  -0.00279  -0.01437
C22   1   0.50902   0.61762   0.90693  11.00000   0.06279   0.04028 =
       0.07593  -0.00219   0.00133  -0.00834
AFIX  43
H22A  2   0.57034   0.54177   0.92095  11.00000  -1.20000
AFIX   0
C33   1   1.01544   0.21815   1.02144  11.00000   0.07439   0.06009 =
       0.05366  -0.01034   0.01536  -0.03027
C6    1   0.87962   0.30271   0.59476  11.00000   0.06757   0.04676 =
       0.05967  -0.00106   0.00027   0.00167
AFIX  43
H6B   2   0.95557   0.23129   0.60572  11.00000  -1.20000
AFIX   0
N1    3   0.72798   0.27243   0.71830  11.00000   0.08946   0.05599 =
       0.06704   0.01036   0.01096  -0.01058
C16   1   0.34523   0.99725   0.42631  11.00000   0.07330   0.06391 =
       0.04931  -0.00503  -0.00160  -0.02454
C5    1   0.66400   0.51514   0.56106  11.00000   0.07681   0.04952 =
       0.07394   0.00532   0.00129   0.00132
AFIX  43
H5A   2   0.58998   0.58759   0.55047  11.00000  -1.20000
AFIX   0
C4    1   0.64432   0.44993   0.63207  11.00000   0.07359   0.06062 =
       0.07214   0.00706   0.01823   0.00089
AFIX  43
H4B   2   0.55824   0.47929   0.66889  11.00000  -1.20000
AFIX   0
C29   1   1.15423   0.23590   1.14402  11.00000   0.07289   0.05754 =
       0.07625  -0.00351   0.00178  -0.01932
AFIX  43
H29A  2   1.17054   0.28108   1.18629  11.00000  -1.20000
AFIX   0
C14   1   0.27445   1.19989   0.38390  11.00000   0.08458   0.06067 =
       0.08374  -0.00644   0.00733  -0.00328
AFIX  43
H14A  2   0.20675   1.27563   0.38869  11.00000  -1.20000
AFIX   0
C30   1   1.24320   0.12077   1.14027  11.00000   0.07141   0.06563 =
       0.08156   0.00541   0.00643  -0.01109
AFIX  43
H30A  2   1.31896   0.08761   1.18031  11.00000  -1.20000
AFIX   0
C15   1   0.24640   1.11142   0.43098  11.00000   0.06973   0.07659 =
       0.07643  -0.01250   0.01424  -0.01247
AFIX  43
H15A  2   0.15854   1.12792   0.46730  11.00000  -1.20000
AFIX   0
C32   1   1.10795   0.10352   1.01878  11.00000   0.10020   0.06566 =
       0.06710  -0.01639   0.02167  -0.02997
AFIX  43
H32A  2   1.09414   0.05779   0.97614  11.00000  -1.20000
AFIX   0
C31   1   1.22010   0.05517   1.07759  11.00000   0.10177   0.05445 =
       0.08662  -0.00927   0.03270  -0.02044
AFIX  43
H31A  2   1.28072  -0.02276   1.07475  11.00000  -1.20000
AFIX   0
C13   1   0.40114   1.17738   0.33007  11.00000   0.08494   0.05752 =
       0.08039  -0.00240   0.01289  -0.01568
AFIX  43
H13A  2   0.41997   1.23727   0.29708  11.00000  -1.20000
AFIX   0
C12   1   0.50142   1.06557   0.32461  11.00000   0.07252   0.05870 =
       0.07801   0.00193   0.01258  -0.01082
AFIX  43
H12A  2   0.58963   1.05053   0.28867  11.00000  -1.20000
AFIX   0
C2    1   0.84056   0.15987   0.73680  11.00000   0.11982   0.06282 =
       0.06087   0.01037  -0.00344  -0.01215
AFIX 137
H2B   2   0.86056   0.11434   0.68641  11.00000  -1.50000
H2C   2   0.80117   0.12114   0.78294  11.00000  -1.50000
H2D   2   0.93494   0.16917   0.75338  11.00000  -1.50000
AFIX   0
C34   1   0.89091   0.26715   0.95848  11.00000   0.10145   0.08595 =
       0.06277  -0.01440   0.00308  -0.05014
AFIX 137
H34A  2   0.79263   0.29662   0.98888  11.00000  -1.50000
H34B  2   0.88940   0.20733   0.92136  11.00000  -1.50000
H34C  2   0.91045   0.32909   0.92462  11.00000  -1.50000
AFIX   0
C19   1   0.10249   0.88405   0.73555  11.00000   0.06462   0.07424 =
       0.09192   0.00921  -0.01364  -0.01153
AFIX 137
H19A  2   0.05291   0.91680   0.78857  11.00000  -1.50000
H19B  2   0.02592   0.87810   0.69802  11.00000  -1.50000
H19C  2   0.15539   0.93315   0.70837  11.00000  -1.50000
AFIX   0
C17   1   0.31517   0.90063   0.48029  11.00000   0.10285   0.09198 =
       0.08361  -0.00555   0.01971  -0.04203
AFIX 137
H17A  2   0.31734   0.83903   0.44395  11.00000  -1.50000
H17B  2   0.21538   0.92966   0.50917  11.00000  -1.50000
H17C  2   0.39361   0.87156   0.52217  11.00000  -1.50000
AFIX   0
C18   1   0.21591   0.68147   0.69653  11.00000   0.09062   0.08456 =
       0.08924  -0.00678  -0.02485  -0.02253
AFIX 137
H18A  2   0.32090   0.64197   0.67748  11.00000  -1.50000
H18B  2   0.15472   0.71563   0.64765  11.00000  -1.50000
H18C  2   0.17456   0.62696   0.72636  11.00000  -1.50000
AFIX   0
C1    1   0.60362   0.31515   0.78068  11.00000   0.08992   0.09477 =
       0.07888   0.01435   0.00876  -0.02212
AFIX 137
H1A   2   0.50702   0.34341   0.75211  11.00000  -1.50000
H1B   2   0.61820   0.37723   0.81051  11.00000  -1.50000
H1C   2   0.60235   0.25343   0.82122  11.00000  -1.50000
AFIX   0
H8N   2   0.86475   0.42450   1.04350  11.00000   0.06416
H9A   2   0.90421   0.51151   0.39312  11.00000   0.04403
H26A  2   0.63615   0.76082   1.04522  11.00000   0.08384
HKLF 4
END
`see _publ_section_exptl_refinement'
=======================
The Following Model and Quality ALERTS were generated - (Acta-Mode) <<<
Format: alert-number_ALERT_alert-type_alert-level text
PLAT245_ALERT_2_C U(iso) H9A  Smaller than U(eq) C9 by ...0.021 AngSq
PLAT334_ALERT_2_C Small Average Benzene  C-C Dist. C11 -C16 1.37 Ang.
PLAT340_ALERT_3_C Low Bond Precision on  C-C Bonds ...0.0049 Ang
No action taken
PLAT910_ALERT_3_C Missing # of FCF Reflections Below Th(Min) ...1
PLAT911_ALERT_3_C Missing # FCF Refl Between THmin & STh/L=  0.595  117
The data collection strategy used was intended to collect fully complete data
to OMIT  -3.00  50.00
PLAT007_ALERT_5_G Note Number of Unrefined D-H Atoms ... 2
This is probably because of the use of AFIX for the nitrogen hydrogen atoms.
;
data_global
_journal_date_recd_electronic     2013-04-21
_journal_date_accepted     2013-05-10
_journal_name_full     'Acta Crystallographica, Section E'
_journal_year     2013
_journal_volume     69
_journal_issue      6
_journal_page_first     o906
_journal_page_last     o907
_journal_paper_category     QO
_journal_paper_doi     10.1107/S1600536813012890
_journal_coeditor_code     BX2440
_publ_contact_author_name     'Li-Rong Lin'
_publ_contact_author_address
;
Department of Chemistry
Xiamen University
Xiamen 361005
People's Republic of China
;
_publ_contact_author_email     'linlr@xmu.edu.cn'
_publ_contact_author_fax     ?
_publ_contact_author_phone     '+86-592-2184526'
_publ_section_title
;
1-[4-(Dimethylamino)benzylidene]-4-<i>o</i>-tolylthiosemicarbazide
;
loop_
    _publ_author_name
    _publ_author_footnote
    _publ_author_address
    'Huang, Rui-Yun' .
;
Department of Chemistry
Xiamen University
Xiamen 361005
People's Republic of China
;
    'Xu, Qin-Juan' .
;
Department of Chemistry
Xiamen University
Xiamen 361005
People's Republic of China
;
    'Lin, Li-Rong' .
;
Department of Chemistry
Xiamen University
Xiamen 361005
People's Republic of China
;
