# Supplementary material for: 1-[4-(Di­methyl­amino)­benzyl­idene]-4-o-tolyl­thio­semicarbazide
Source: Acta Crystallogr Sect E Struct Rep Online. 2013 May 18;69(Pt 6):o906–7. doi: 10.1107/S1600536813012890 (PMC3685061; doi:10.1107/S1600536813012890)
Supplement: Supplementary file 2 [file e-69-0o906-Isup2.hkl]

# 
# h,k,l, Fc-squared, Fo-squared, sigma(Fo-squared) and status flag 
# 
data_I
_shelx_title ' P in P-1' 
_shelx_refln_list_code          4 
_shelx_F_calc_maximum      195.88 
_exptl_crystal_F_000       664.00 
_reflns_d_resolution_high  0.8409 
 
loop_ 
 _symmetry_equiv_pos_as_xyz 
 'x, y, z' 
 '-x, -y, -z' 
 
_cell_length_a     9.1724 
_cell_length_b    12.2245 
_cell_length_c    15.5634 
_cell_angle_alpha  86.933 
_cell_angle_beta   86.990 
_cell_angle_gamma  70.382 
 
_shelx_F_squared_multiplier     1.000 
 
loop_ 
 _refln_index_h 
 _refln_index_k 
 _refln_index_l 
 _refln_F_squared_calc 
 _refln_F_squared_meas 
 _refln_F_squared_sigma 
 _refln_observed_status 
   1   0   0        3.03        5.68      0.74 o 
   2   0   0     4865.65     5202.96    145.81 o 
   3   0   0      238.77      233.99     10.90 o 
   4   0   0      569.33      624.24     19.79 o 
   5   0   0      176.31      185.05     18.30 o 
   6   0   0       98.46       66.63     10.69 o 
   7   0   0       31.91       16.04      9.46 o 
   8   0   0        4.98        0.41      8.64 o 
   9   0   0       14.16       16.04     10.28 o 
  10   0   0        0.33       -0.82     11.93 o 
  -9   1   0      125.11      164.12     20.57 o 
  -8   1   0      125.52      157.54     18.10 o 
  -7   1   0      148.96      164.53     16.45 o 
  -6   1   0        2.04        1.23      6.99 o 
  -5   1   0        0.08        9.87      6.58 o 
  -4   1   0        0.26       -1.41      1.53 o 
  -3   1   0     1463.70     1532.74     44.05 o 
  -2   1   0     2236.40     2527.66     73.45 o 
  -1   1   0     2751.40     2859.56     88.85 o 
   0   1   0     1283.78     1262.93     35.47 o 
   1   1   0     4967.81     5314.63    146.86 o 
   2   1   0       28.90       20.98      3.70 o 
   3   1   0      734.65      703.16     21.50 o 
   4   1   0       10.20       13.35      5.14 o 
   5   1   0      637.61      614.83     20.38 o 
   6   1   0       20.40       11.52      7.40 o 
   7   1   0       43.27       42.78     10.69 o 
   8   1   0        0.71       11.52      9.46 o 
   9   1   0        1.60       11.52     11.11 o 
  10   1   0       40.59       39.90     14.40 o 
  -9   2   0        7.52       10.28     10.28 o 
  -8   2   0        7.74       12.75      9.46 o 
  -7   2   0      642.19      755.60     41.13 o 
  -6   2   0       43.68       25.91      9.46 o 
  -5   2   0      130.63      112.29     12.34 o 
  -4   2   0       48.25       54.90      3.96 o 
  -3   2   0       41.50       42.78      6.58 o 
  -2   2   0      865.08      842.50     26.68 o 
  -1   2   0     2513.01     2483.21     58.01 o 
   0   2   0     2218.38     2132.90     49.66 o 
   1   2   0      466.21      439.15     13.52 o 
   2   2   0     2566.71     2501.67     70.52 o 
   3   2   0       80.53       72.55      4.55 o 
   4   2   0       63.81       62.49     19.74 o 
   5   2   0      303.25      311.32     12.24 o 
   6   2   0        0.76        6.10      3.80 o 
   7   2   0        8.82       -4.11      7.82 o 
   8   2   0       78.47       69.93     13.16 o 
   9   2   0       10.98       15.63     10.69 o 
  10   2   0       39.88       43.19     13.99 o 
  -9   3   0        7.06        9.46     12.34 o 
  -8   3   0      119.58      140.67     18.92 o 
  -7   3   0       41.17       40.72     11.11 o 
  -6   3   0       23.26       17.69      9.05 o 
  -5   3   0        3.28        1.23      6.58 o 
  -4   3   0       26.59       29.62      7.40 o 
  -3   3   0     4153.56     4575.57    180.98 o 
  -2   3   0      132.46      126.44      5.29 o 
  -1   3   0       86.37       89.36      4.32 o 
   0   3   0     2018.48     2059.59     48.55 o 
   1   3   0     4889.88     5003.53    115.53 o 
   2   3   0       36.19       32.31      5.14 o 
   3   3   0      103.14      103.11      6.09 o 
   4   3   0      389.29      386.61     14.09 o 
   5   3   0       55.03       89.67     10.28 o 
   6   3   0      153.80      119.20      8.00 o 
   7   3   0        4.82       10.28      8.23 o 
   8   3   0      198.77      188.39     18.10 o 
   9   3   0       17.86       16.45      9.87 o 
  10   3   0        2.63       -0.41     10.69 o 
  -8   4   0       81.62       96.66     16.86 o 
  -7   4   0       26.01       37.84     11.52 o 
  -6   4   0      405.11      376.77     25.50 o 
  -5   4   0       67.80       56.35     10.28 o 
  -4   4   0        2.60       12.34      6.58 o 
  -3   4   0      245.89      250.50     16.04 o 
  -2   4   0      946.64      907.93     23.66 o 
  -1   4   0       14.17        9.55      2.28 o 
   0   4   0      183.22      171.28      6.14 o 
   1   4   0     3777.38     3770.15     87.78 o 
   2   4   0      567.72      542.36     14.29 o 
   3   4   0        9.25        6.72      3.04 o 
   4   4   0        0.83        0.21      5.14 o 
   5   4   0       65.51       88.40      7.82 o 
   6   4   0        3.33        4.82      4.03 o 
   7   4   0      296.43      298.04     14.03 o 
   8   4   0        0.44        6.58      9.46 o 
   9   4   0        7.08        9.05     10.69 o 
  10   4   0       21.57       20.57     12.75 o 
  -8   5   0        1.89        3.29     11.52 o 
  -7   5   0       51.47       80.21     15.22 o 
  -6   5   0      102.49      136.15     16.04 o 
  -5   5   0       36.93       44.83     10.28 o 
  -4   5   0      115.51       72.80     10.28 o 
  -3   5   0      174.63      183.45     13.99 o 
  -2   5   0      427.49      509.84     15.25 o 
  -1   5   0     1797.73     1947.18     47.49 o 
   0   5   0     1478.70     1625.65     39.85 o 
   1   5   0      181.44      178.79      6.45 o 
   2   5   0      811.48      775.02     20.01 o 
   3   5   0      558.73      526.00     18.61 o 
   4   5   0      135.50      146.01      8.29 o 
   5   5   0      265.74      262.69     12.21 o 
   6   5   0       10.15       18.42      5.33 o 
   7   5   0       86.59       65.69     10.28 o 
   8   5   0        3.26       -3.29      8.64 o 
   9   5   0        0.04       -0.41      9.87 o 
  10   5   0        1.34       -4.11     10.69 o 
  -7   6   0        1.16        4.11     10.28 o 
  -6   6   0       50.49       56.76     12.75 o 
  -5   6   0       42.78       35.79     10.28 o 
  -4   6   0       13.14        3.29      6.58 o 
  -3   6   0      131.52      125.45     11.93 o 
  -2   6   0       45.19       68.68      6.25 o 
  -1   6   0      153.06      184.39      7.87 o 
   0   6   0     1131.08     1063.80     27.66 o 
   1   6   0      123.51      150.12      7.71 o 
   2   6   0       15.76       18.54      2.53 o 
   3   6   0     1051.79     1096.62     27.92 o 
   4   6   0       87.42      107.51      7.85 o 
   5   6   0      448.14      448.45     17.74 o 
   6   6   0       29.67       40.26      6.50 o 
   7   6   0       12.09        9.43      5.62 o 
   8   6   0       24.28       30.43      6.91 o 
   9   6   0        1.06        2.06     10.28 o 
  10   6   0       17.25       25.91     13.57 o 
  -7   7   0       11.26       13.57     11.93 o 
  -6   7   0        4.58       -2.06      9.05 o 
  -5   7   0        7.62        7.82      8.64 o 
  -4   7   0       29.70       29.62      9.46 o 
  -3   7   0        1.72       -2.06      5.76 o 
  -2   7   0      311.42      291.32     13.21 o 
  -1   7   0      206.36      200.74      8.85 o 
   0   7   0       12.66       13.33      3.37 o 
   1   7   0      391.48      350.45     18.92 o 
   2   7   0      167.84      153.99      6.55 o 
   3   7   0        4.25        1.23      3.20 o 
   4   7   0      637.38      654.32     23.55 o 
   5   7   0       12.18        9.73      4.92 o 
   6   7   0        0.00       -5.98      4.63 o 
   7   7   0       29.21       31.15      6.91 o 
   8   7   0       15.13       20.77      6.82 o 
   9   7   0       26.15       25.09     12.34 o 
  10   7   0        0.90        8.23     12.34 o 
  -6   8   0        1.19        3.70      9.87 o 
  -5   8   0        0.78        0.41      8.64 o 
  -4   8   0        3.89       -2.47      6.99 o 
  -3   8   0        1.22       -0.82      6.17 o 
  -2   8   0        0.34        5.70      4.94 o 
  -1   8   0      447.17      426.15     17.58 o 
   0   8   0      321.31      311.71     11.61 o 
   1   8   0       64.32       62.55      8.43 o 
   2   8   0      218.43      212.71      8.58 o 
   4   8   0       83.56       63.50     18.92 o 
   5   8   0      534.48      512.95     20.65 o 
   6   8   0       79.21       63.30      8.14 o 
   7   8   0        1.46        7.36      5.80 o 
   8   8   0       39.92       44.38      8.25 o 
   9   8   0        1.75       -9.46      9.87 o 
  10   8   0        0.19       -2.06     11.52 o 
  -5   9   0       17.85       19.74     10.69 o 
  -4   9   0        8.76        8.64      9.05 o 
  -3   9   0        3.93        5.76      7.40 o 
  -2   9   0      130.86      113.80     15.63 o 
  -1   9   0       35.24       21.08      5.71 o 
   0   9   0      274.92      275.93     18.51 o 
   1   9   0        1.96       -1.53      4.03 o 
   2   9   0      250.29      214.22     11.36 o 
   3   9   0        0.64        3.14      3.60 o 
   4   9   0       47.36       37.24      5.53 o 
   5   9   0       49.43       38.56     10.08 o 
   6   9   0       44.88       35.88      9.46 o 
   7   9   0       16.15        8.85      6.67 o 
   8   9   0        3.32       -2.71      6.50 o 
   9   9   0       69.66       88.51     11.46 o 
  10   9   0        0.40        2.47     12.75 o 
  -4  10   0        0.09        2.88      9.46 o 
  -3  10   0        0.48       -6.17      6.99 o 
  -2  10   0      142.69      140.67     14.40 o 
  -1  10   0      242.32      244.93     13.59 o 
   0  10   0       66.91       55.12      7.38 o 
   1  10   0       24.83       27.30      6.31 o 
   2  10   0      254.72      191.43     58.41 o 
   3  10   0       31.88       26.44     11.11 o 
   4  10   0        1.46        0.88      4.03 o 
   5  10   0        0.09       -1.91      5.50 o 
   6  10   0        4.02        3.43      5.96 o 
   7  10   0       29.67       54.13      9.25 o 
   8  10   0       20.94       26.23      8.37 o 
   9  10   0        0.40        1.34      8.02 o 
  -3  11   0        9.21        4.11      9.46 o 
  -2  11   0       11.38       11.11      9.05 o 
  -1  11   0       22.61       35.57      7.71 o 
   0  11   0       98.15      110.82     10.17 o 
   1  11   0      185.47      188.15     12.15 o 
   2  11   0       35.05       48.90      7.81 o 
   3  11   0        0.12        0.56      4.72 o 
   4  11   0      127.31      140.26     10.17 o 
   5  11   0        2.99       -1.31      4.17 o 
   6  11   0        0.15        3.01      5.96 o 
   7  11   0        0.50       -2.20      6.21 o 
   8  11   0        8.98       25.50      9.02 o 
   9  11   0        3.06        8.84      8.43 o 
  -2  12   0       19.78       20.98     10.69 o 
  -1  12   0        4.03        5.35      8.64 o 
   0  12   0        1.71        1.06      5.66 o 
   1  12   0      129.45      136.58     11.66 o 
   2  12   0       84.33       77.12      9.39 o 
   3  12   0       25.98       29.81      7.00 o 
   4  12   0        7.58        0.94      5.10 o 
   5  12   0        0.34       -1.47      5.40 o 
   6  12   0       44.33       54.91      8.21 o 
   7  12   0        2.08       -4.73      7.27 o 
   8  12   0       10.22       21.39      9.00 o 
   0  13   0        4.15        8.64     12.34 o 
   1  13   0        0.17        9.46     11.11 o 
   2  13   0       35.13       64.58     15.63 o 
   3  13   0       42.75       50.59     14.81 o 
   4  13   0        4.11        9.46     10.69 o 
   5  13   0       78.82       85.56     16.45 o 
   6  13   0       39.69       32.08     13.57 o 
   7  13   0       21.17       26.32     12.75 o 
   1  14   0       13.10       22.21     14.40 o 
   2  14   0        0.04       13.16     12.75 o 
   3  14   0       31.80       34.55     14.40 o 
   4  14   0       21.78       33.73     14.40 o 
   5  14   0       35.32       42.37     14.81 o 
   6  14   0        3.50        6.17     13.16 o 
  -6 -14   1       67.26       94.19     19.33 o 
  -5 -14   1       20.05       19.33     12.34 o 
  -4 -14   1        0.59       -1.65     10.28 o 
  -3 -14   1       11.66       10.28     13.16 o 
  -2 -14   1       24.10       30.03     15.63 o 
  -1 -14   1        0.51        3.70     13.16 o 
  -7 -13   1       24.73       30.44     13.57 o 
  -6 -13   1        2.61       -4.94     10.28 o 
  -5 -13   1      105.70      115.58     18.10 o 
  -4 -13   1        2.55       12.34     11.93 o 
  -3 -13   1      342.39      341.40     27.56 o 
  -2 -13   1       16.66       11.52     11.93 o 
  -1 -13   1      123.27      141.08     19.33 o 
   0 -13   1        6.55       12.75     12.75 o 
  -8 -12   1        0.09        0.00     10.28 o 
  -7 -12   1       12.14       27.56     13.57 o 
  -6 -12   1       21.97       39.08     13.57 o 
  -5 -12   1        0.18       -4.11      8.64 o 
  -4 -12   1       82.35       90.49     16.45 o 
  -3 -12   1        5.50       18.10     10.69 o 
  -2 -12   1       35.35       26.74     11.11 o 
  -1 -12   1       70.72       81.44     15.63 o 
   0 -12   1       29.66       45.25     13.99 o 
  -9 -11   1        0.20        0.25      8.08 o 
  -8 -11   1       11.24       30.29      9.16 o 
  -7 -11   1        1.63       -0.27      6.38 o 
  -6 -11   1       86.85       88.32     12.13 o 
  -5 -11   1        0.00        0.41      4.94 o 
  -4 -11   1        6.95       11.60      5.54 o 
  -3 -11   1      338.80      319.23     15.21 o 
  -2 -11   1        2.27        5.09      5.17 o 
  -1 -11   1       21.43       24.81      6.52 o 
   0 -11   1       34.91       42.28     13.16 o 
   1 -11   1       50.50       63.06      8.58 o 
   2 -11   1       31.69       41.96     10.69 o 
   3 -11   1       28.14       15.22     11.11 o 
  -9 -10   1       13.15       21.53      8.96 o 
  -8 -10   1        8.34        6.99      7.85 o 
  -7 -10   1        3.85        4.29      6.25 o 
  -6 -10   1       10.58       15.10      6.79 o 
  -5 -10   1      135.56       99.70     18.30 o 
  -4 -10   1      139.30      124.91      9.05 o 
  -3 -10   1       42.51       36.43     10.49 o 
  -2 -10   1        0.17       -1.46      4.29 o 
  -1 -10   1      239.10      237.24     12.35 o 
   0 -10   1        2.34       -3.96      3.84 o 
   1 -10   1       95.95       80.47     16.45 o 
   2 -10   1        6.19        4.94      7.40 o 
   3 -10   1       11.91        5.76      8.64 o 
   4 -10   1        3.11        9.46     10.69 o 
 -10  -9   1        0.68       -6.99     11.93 o 
  -9  -9   1       20.27       25.48      8.89 o 
  -8  -9   1       15.84       17.54      7.38 o 
  -7  -9   1        0.09        2.40      5.62 o 
  -6  -9   1        9.40       10.86      6.54 o 
  -5  -9   1        2.93        1.87      6.99 o 
  -4  -9   1      179.18      182.13     10.38 o 
  -3  -9   1       52.62       53.75     11.93 o 
  -2  -9   1      117.40      104.29      8.96 o 
  -1  -9   1      101.55       80.24     17.36 o 
   0  -9   1      494.18      489.91     16.15 o 
   1  -9   1        3.13       -1.26      3.77 o 
   2  -9   1      109.38      114.86     35.79 o 
   3  -9   1        0.10       -2.06      6.58 o 
   4  -9   1      104.61       76.51     13.57 o 
   5  -9   1       53.43       47.30     12.75 o 
 -10  -8   1       22.01       34.55     15.63 o 
  -9  -8   1        0.00       -3.70     10.69 o 
  -8  -8   1       26.61       35.40      8.13 o 
  -7  -8   1        3.52        9.68      6.38 o 
  -6  -8   1      156.33      143.90     37.02 o 
  -5  -8   1        0.38        4.47      5.37 o 
  -4  -8   1        6.28        2.81      4.45 o 
  -3  -8   1      108.68       77.48     29.41 o 
  -2  -8   1      850.48      791.72     21.78 o 
  -1  -8   1        2.61        4.25      3.75 o 
   0  -8   1      220.02      207.54      9.01 o 
   1  -8   1      161.76      129.85      7.32 o 
   2  -8   1        2.84        5.16      4.16 o 
   3  -8   1        3.75        7.82      7.40 o 
   4  -8   1        3.32        3.70      7.40 o 
   5  -8   1        7.82        3.70      9.46 o 
   6  -8   1        8.48       -0.41      9.87 o 
 -10  -7   1        0.38       -6.58     10.28 o 
  -9  -7   1       25.27       12.34     11.52 o 
  -8  -7   1        1.46        4.86      6.03 o 
  -7  -7   1        2.97        7.43      6.13 o 
  -6  -7   1       62.33       55.53      7.70 o 
  -5  -7   1      440.25      445.10     39.69 o 
  -4  -7   1       33.11       32.07      5.67 o 
  -3  -7   1       44.32       44.79      3.93 o 
  -2  -7   1      163.88      142.95      6.35 o 
  -1  -7   1       63.39       44.52      7.40 o 
   0  -7   1      123.40      119.84     11.18 o 
   1  -7   1       16.48       17.59      3.81 o 
   2  -7   1       16.98       15.60      4.05 o 
   3  -7   1       22.27       21.21      5.92 o 
   4  -7   1      103.70       90.08     12.34 o 
   5  -7   1        4.90       12.34      8.64 o 
   6  -7   1       11.07        8.64     10.28 o 
   7  -7   1        3.40        4.11     10.28 o 
 -10  -6   1        0.16        6.17     12.34 o 
  -9  -6   1        2.28       13.16     11.52 o 
  -8  -6   1        0.30        2.83      5.53 o 
  -7  -6   1       55.09       47.05      7.31 o 
  -6  -6   1       40.75       39.56     13.57 o 
  -5  -6   1      152.70      125.78      8.73 o 
  -4  -6   1      150.24      126.63      8.43 o 
  -3  -6   1     1012.05      942.87     24.43 o 
  -2  -6   1       20.75       19.06      3.43 o 
   0  -6   1       31.59       44.26      3.92 o 
   1  -6   1      437.61      522.59     15.54 o 
   2  -6   1        1.85        3.38      3.01 o 
   3  -6   1      121.88      118.90      9.69 o 
   4  -6   1       46.75       36.61      8.64 o 
   5  -6   1        5.83        2.88      7.82 o 
   6  -6   1       55.53       99.54     14.81 o 
   7  -6   1        0.49       -7.40      9.05 o 
 -10  -5   1        0.22        3.70     11.52 o 
  -9  -5   1        5.88       12.75     11.11 o 
  -8  -5   1      126.62      106.12     15.63 o 
  -7  -5   1        3.31        3.74      5.23 o 
  -6  -5   1       68.21       80.03      7.67 o 
  -5  -5   1      242.58      223.28     11.05 o 
  -4  -5   1      569.03      582.64     20.50 o 
  -3  -5   1      354.73      341.68     13.37 o 
  -2  -5   1      768.66      768.21     20.09 o 
   0  -5   1     2014.59     2135.56     51.30 o 
   1  -5   1      777.36      956.64     24.87 o 
   2  -5   1     1682.77     1965.88     48.26 o 
   3  -5   1        2.29        1.96      2.88 o 
   5  -5   1       79.29       65.81     11.52 o 
   6  -5   1       57.06       60.88     12.34 o 
   7  -5   1       89.87      105.30     16.45 o 
   8  -5   1        6.24        2.47     10.69 o 
 -10  -4   1        4.09        4.94     11.93 o 
  -9  -4   1        0.42       -6.17      9.05 o 
  -8  -4   1       76.90      100.77     14.40 o 
  -7  -4   1       26.39        3.42      8.43 o 
  -6  -4   1        3.40       -1.06      3.95 o 
  -5  -4   1       45.15       41.46      5.14 o 
  -4  -4   1      481.78      510.67     18.03 o 
  -3  -4   1        0.63        0.39      2.75 o 
  -2  -4   1      210.29      170.06      8.23 o 
   0  -4   1        0.02       -1.45      1.63 o 
   1  -4   1      162.64      191.31      6.85 o 
   2  -4   1      139.61      165.13      9.55 o 
   3  -4   1        1.14       -1.31      2.28 o 
   4  -4   1      164.30      134.31     40.31 o 
   5  -4   1       67.05       55.94     10.69 o 
   6  -4   1        3.52        2.88      7.82 o 
   7  -4   1        0.22       -9.87      7.82 o 
   8  -4   1       47.45       50.18     13.99 o 
 -10  -3   1        3.29       12.34     11.52 o 
  -9  -3   1        0.18       -1.23      8.23 o 
  -8  -3   1       32.46       49.36     11.93 o 
  -7  -3   1       32.55       32.49      9.87 o 
  -6  -3   1      124.03      132.04     13.57 o 
  -5  -3   1       38.68       45.37      4.94 o 
  -4  -3   1        2.93        8.99      2.96 o 
  -3  -3   1      118.15      118.69      7.20 o 
  -2  -3   1       85.95       83.35      5.08 o 
  -1  -3   1     3015.58     2961.93    110.03 o 
   0  -3   1        0.26        1.04      1.05 o 
   1  -3   1       37.46       40.11      2.89 o 
   2  -3   1     1368.68     1441.01     35.29 o 
   3  -3   1      131.23      129.19      7.96 o 
   4  -3   1       27.94       37.26      5.91 o 
   5  -3   1       12.83       14.40      7.40 o 
   6  -3   1       23.48       32.08      9.87 o 
   7  -3   1       62.92       65.81     13.16 o 
   8  -3   1       17.31       31.67     12.34 o 
   9  -3   1        2.00        9.05     12.34 o 
 -10  -2   1        2.75        4.94     11.52 o 
  -9  -2   1        0.79        3.29      9.46 o 
  -8  -2   1        2.16       -2.06      9.05 o 
  -7  -2   1       87.33       66.22     12.34 o 
  -6  -2   1      338.79      365.30     17.89 o 
  -5  -2   1       47.77       52.65      5.02 o 
  -3  -2   1      446.98      455.44     15.12 o 
  -2  -2   1     6958.92     7264.00    200.80 o 
  -1  -2   1     5497.44     5759.29    159.07 o 
   1  -2   1       33.54       41.56      2.59 o 
   2  -2   1       15.78       14.59      1.99 o 
   3  -2   1       42.21       33.35      4.50 o 
   4  -2   1       33.16       51.81      5.82 o 
   5  -2   1       57.19       76.92     11.11 o 
   6  -2   1      493.21      553.23     31.26 o 
   7  -2   1       28.49       50.18     11.52 o 
   8  -2   1       86.15      109.00     16.45 o 
   9  -2   1        1.35        3.70     11.11 o 
 -10  -1   1        8.49       11.52     11.52 o 
  -9  -1   1        4.74        9.46     10.69 o 
  -8  -1   1        0.35       -9.87      7.40 o 
  -7  -1   1      135.62       95.43     13.57 o 
  -6  -1   1        0.45        5.21      4.73 o 
  -5  -1   1      198.99      225.06      9.78 o 
  -4  -1   1     1561.89     1615.74     47.40 o 
  -2  -1   1      804.37      797.80     23.56 o 
  -1  -1   1      635.37      610.73     17.73 o 
   0  -1   1      352.54      382.10     18.10 o 
   1  -1   1     1277.11     1375.96     32.40 o 
   2  -1   1        2.70        4.22      2.17 o 
   3  -1   1       14.74       16.37      3.49 o 
   4  -1   1      455.14      437.40     17.13 o 
   5  -1   1      180.08      181.39     14.81 o 
   6  -1   1       13.61       13.57      8.23 o 
   7  -1   1        0.40       -5.76      8.23 o 
   8  -1   1        4.94        0.82      9.05 o 
   9  -1   1      156.99      181.81     21.39 o 
 -10   0   1        7.18        2.06     11.52 o 
  -9   0   1       15.64        8.23     11.11 o 
  -8   0   1        1.15        5.35      9.46 o 
  -7   0   1        0.19       -6.99      7.82 o 
  -6   0   1       67.12       53.88     10.28 o 
  -5   0   1       15.90       21.71      3.27 o 
  -4   0   1       18.21       18.01      2.86 o 
  -3   0   1     1158.89     1188.49     28.73 o 
  -2   0   1     5912.69     6563.91    254.20 o 
   1   0   1     4548.10     4520.85    127.75 o 
   2   0   1     2234.19     2276.97     65.77 o 
   3   0   1      989.82      979.67     30.63 o 
   4   0   1        1.59        3.29      4.94 o 
   5   0   1        8.85       13.99      6.58 o 
   6   0   1       56.33       38.66      9.46 o 
   7   0   1        0.63        0.82      6.99 o 
   8   0   1       28.33       27.15     11.11 o 
   9   0   1      222.93      244.74     22.62 o 
  10   0   1        0.18       -5.35     10.69 o 
  -9   1   1       86.92       95.43     16.86 o 
  -8   1   1        0.06        0.82      9.05 o 
  -7   1   1       43.76       32.49     10.69 o 
  -6   1   1       16.02       10.69      8.23 o 
  -5   1   1      141.98      136.05      8.64 o 
  -4   1   1      633.98      600.70     54.50 o 
  -3   1   1      220.22      209.76      8.19 o 
  -2   1   1      786.51      809.07     34.55 o 
  -1   1   1     1083.01      992.11     40.31 o 
   0   1   1      165.17      136.97      6.58 o 
   1   1   1       20.11       33.08      1.63 o 
   3   1   1      983.56     1004.12     24.73 o 
   4   1   1      271.09      259.55     11.31 o 
   5   1   1       56.20       52.53      4.52 o 
   6   1   1       64.07       35.79      8.64 o 
   7   1   1       76.27       62.52     11.93 o 
   8   1   1       60.93       60.46     12.75 o 
   9   1   1        0.17       -2.47      9.05 o 
  10   1   1       19.19       21.80     12.75 o 
  -9   2   1       29.63       30.44     13.16 o 
  -8   2   1       58.70       76.51     14.81 o 
  -7   2   1      209.81      211.01     18.51 o 
  -6   2   1        0.52        2.47      7.40 o 
  -5   2   1        0.33       -2.47      6.17 o 
  -4   2   1      981.83     1022.28     32.49 o 
  -3   2   1      120.97      153.84     11.11 o 
  -2   2   1       17.18       24.68      4.52 o 
  -1   2   1     1078.77     1045.59     42.78 o 
   0   2   1     6034.45     6008.55    166.19 o 
   1   2   1      243.19      237.14      8.43 o 
   2   2   1      208.53      209.08      6.27 o 
   4   2   1      413.09      418.31     18.30 o 
   5   2   1      237.19      220.91      9.69 o 
   6   2   1      570.44      636.32     64.58 o 
   7   2   1       13.85        2.06      8.23 o 
   8   2   1        4.61        6.99      9.05 o 
   9   2   1       12.84       14.40     10.28 o 
  10   2   1       12.44        1.23     10.28 o 
  -9   3   1       23.31       27.56     13.99 o 
  -8   3   1       97.52      122.57     17.69 o 
  -7   3   1       13.79       19.33     10.28 o 
  -6   3   1       62.66       55.94     11.52 o 
  -5   3   1       96.91       81.44     11.11 o 
  -4   3   1       12.94        4.94      5.76 o 
  -3   3   1      561.96      630.97     30.44 o 
  -2   3   1     1795.26     1804.07     73.63 o 
  -1   3   1      117.29      128.12      6.25 o 
   0   3   1       42.60       39.76      3.34 o 
   1   3   1     5066.24     5077.39    202.37 o 
   2   3   1        0.05        0.69      2.57 o 
   3   3   1      230.45      216.79      9.00 o 
   4   3   1      303.81      278.72     11.30 o 
   6   3   1     1910.95     2021.19     60.33 o 
   7   3   1       32.57       33.73      9.87 o 
   8   3   1        9.11       12.75      9.46 o 
   9   3   1       11.51        8.23     10.28 o 
  10   3   1        2.87       -6.58      9.05 o 
  -8   4   1       13.84        4.94     10.28 o 
  -7   4   1       92.64      111.47     16.04 o 
  -6   4   1      198.48      211.83     18.51 o 
  -5   4   1      133.31      136.56     13.99 o 
  -4   4   1      173.27      143.96     13.16 o 
  -3   4   1     1743.67     1933.22     81.03 o 
  -2   4   1       29.19       23.45      5.35 o 
  -1   4   1     4432.66     4557.77    127.81 o 
   0   4   1       55.53       57.36      4.33 o 
   1   4   1     1481.86     1398.03     41.14 o 
   2   4   1     1198.94     1243.12     37.37 o 
   3   4   1     1392.25     1395.05     41.88 o 
   4   4   1      629.34      614.42     20.94 o 
   5   4   1      153.71      158.59      8.67 o 
   7   4   1        5.24        5.76      4.79 o 
   8   4   1        2.41        2.47      9.46 o 
   9   4   1        2.57       -5.35      9.46 o 
  10   4   1        1.55        2.88     11.52 o 
  -8   5   1        0.05       -2.47     10.28 o 
  -7   5   1        3.64        4.52      9.46 o 
  -6   5   1        3.18        2.06      8.23 o 
  -5   5   1       28.73       32.91      9.87 o 
  -4   5   1      286.88      252.96     18.10 o 
  -3   5   1       45.59       56.76      8.64 o 
  -2   5   1      256.32      287.35     11.92 o 
  -1   5   1       49.60       45.41      4.79 o 
   0   5   1      276.35      301.06     11.76 o 
   1   5   1       27.71       33.85      3.95 o 
   2   5   1      457.05      428.66     15.70 o 
   3   5   1       29.32       31.67      4.73 o 
   4   5   1      650.51      674.93     23.27 o 
   5   5   1      270.12      294.89     13.05 o 
   6   5   1       49.62       49.12      6.42 o 
   7   5   1       29.30       21.16      6.58 o 
   8   5   1        4.65        1.65      9.05 o 
   9   5   1        6.10       13.57     11.11 o 
  10   5   1        6.21       -2.06     11.11 o 
  -7   6   1        1.39       -0.41      9.46 o 
  -6   6   1       37.08       63.34     13.16 o 
  -5   6   1        3.19        6.58      7.82 o 
  -4   6   1       38.98       30.03      9.05 o 
  -3   6   1      278.66      243.09     16.86 o 
  -2   6   1     1466.09     1440.06     44.35 o 
  -1   6   1       37.95       39.61      5.03 o 
   0   6   1     3257.51     3593.52    102.78 o 
   1   6   1      189.23      193.55      9.25 o 
   2   6   1       33.40       25.68      4.04 o 
   3   6   1       26.75       19.55      4.50 o 
   4   6   1       33.80       40.66      5.67 o 
   5   6   1       22.14       21.56      5.21 o 
   6   6   1       87.66       70.41     15.84 o 
   7   6   1      133.01      125.47     23.24 o 
   8   6   1        7.59        8.23      9.87 o 
   9   6   1        0.56        0.00      9.46 o 
  10   6   1        2.91        6.17     12.34 o 
  -7   7   1       13.37       14.81     11.93 o 
  -6   7   1       15.28        5.76      9.46 o 
  -5   7   1      138.54      167.00     16.86 o 
  -4   7   1        4.05       12.34      7.40 o 
  -3   7   1        4.84       15.63      7.40 o 
  -1   7   1      183.20      173.88      9.71 o 
   0   7   1      977.06     1029.36     33.28 o 
   1   7   1      293.77      269.06     11.88 o 
   2   7   1      380.00      390.14     15.34 o 
   3   7   1       19.97       22.60      5.21 o 
   4   7   1      521.52      530.40     20.49 o 
   5   7   1      134.26      130.77      9.74 o 
   6   7   1       22.35       16.62      6.03 o 
   7   7   1       16.86       15.18      6.09 o 
   8   7   1      120.06      117.43     19.95 o 
   9   7   1       14.02       22.21     11.93 o 
  10   7   1        0.12        0.41     11.52 o 
  -6   8   1        0.70        6.99      9.87 o 
  -5   8   1        0.84       -6.58      7.82 o 
  -4   8   1       32.10       33.73      9.87 o 
  -3   8   1      170.03      144.79     13.99 o 
  -2   8   1       11.14        9.35      4.79 o 
  -1   8   1      104.00       63.71     26.94 o 
   0   8   1      360.11      379.19     20.77 o 
   1   8   1       15.07       20.43      9.05 o 
   2   8   1      274.87      234.36     11.93 o 
   3   8   1        8.37        6.68      6.58 o 
   4   8   1       49.70       50.39     15.22 o 
   5   8   1      257.34      124.63     14.40 o 
   6   8   1       32.60       41.54      7.41 o 
   7   8   1       16.55       22.42      6.98 o 
   8   8   1        0.42        0.44      6.25 o 
   9   8   1       92.72      132.45     18.92 o 
  10   8   1       30.16       42.78     15.22 o 
  -5   9   1        0.52       -0.82      9.05 o 
  -4   9   1        0.08       -6.99      7.40 o 
  -3   9   1       55.26       59.23     11.11 o 
  -2   9   1       10.21       15.74      5.67 o 
  -1   9   1       21.33       20.39      9.67 o 
   0   9   1      139.20      111.42     14.60 o 
   1   9   1        0.80        1.07      4.11 o 
   2   9   1      137.43      115.06     23.45 o 
   3   9   1       60.37       55.99      9.25 o 
   4   9   1       18.34       10.83      4.48 o 
   5   9   1        0.14       -0.56      6.38 o 
   6   9   1        5.08       11.49      6.38 o 
   7   9   1      116.53      125.07     11.17 o 
   8   9   1       49.70       59.00      9.71 o 
   9   9   1        0.40        1.33      7.20 o 
  10   9   1        1.09        6.58     13.16 o 
  -4  10   1       42.08       36.20     11.93 o 
  -3  10   1        1.05        4.52      7.82 o 
  -2  10   1       37.98       29.20      9.46 o 
  -1  10   1       23.54       20.53      6.32 o 
   0  10   1      138.67      124.22     19.74 o 
   1  10   1      384.86      393.42     17.56 o 
   2  10   1      987.84      996.41     34.35 o 
   3  10   1       19.73       24.27      5.62 o 
   4  10   1       44.20       33.67      7.82 o 
   5  10   1        2.16        0.65      6.09 o 
   6  10   1        3.22       -1.23      6.11 o 
   7  10   1       24.95       30.44      8.14 o 
   8  10   1       41.91       61.11      9.88 o 
   9  10   1       45.18       56.00     12.13 o 
  -3  11   1       14.68       17.69     10.69 o 
  -2  11   1       26.35       42.78     11.11 o 
  -1  11   1        0.47       -2.15      7.20 o 
   0  11   1      170.12      193.78     21.80 o 
   1  11   1      268.81      275.05     16.45 o 
   2  11   1      174.54      205.09     18.10 o 
   3  11   1       29.96       28.79      6.31 o 
   4  11   1       44.73       38.25      6.61 o 
   5  11   1        2.43        8.81      6.38 o 
   6  11   1       43.46       54.56      9.25 o 
   7  11   1        0.96       -5.53      6.38 o 
   8  11   1        8.32       14.64      7.99 o 
   9  11   1       21.20       26.05      9.16 o 
  -2  12   1        0.01       -6.99      9.05 o 
  -1  12   1        0.06       -0.65      6.01 o 
   0  12   1        2.43        0.35      6.39 o 
   1  12   1      121.47      154.40     13.99 o 
   2  12   1       13.94       13.57      9.25 o 
   3  12   1      137.00      152.22     11.52 o 
   4  12   1       36.80       45.32      7.68 o 
   5  12   1       18.07       23.94      6.84 o 
   6  12   1        1.45        0.93      5.71 o 
   7  12   1       21.79       13.06      7.99 o 
   8  12   1       11.72       17.21      8.58 o 
  -1  13   1       63.60       64.58     13.57 o 
   0  13   1        8.64        5.35      6.84 o 
   1  13   1        2.14       -0.17      6.61 o 
   2  13   1        1.61        1.42      6.42 o 
   3  13   1       13.69        7.56      6.31 o 
   4  13   1      145.69      148.52     11.71 o 
   5  13   1      105.59      129.23     11.86 o 
   6  13   1       46.26       39.89      8.20 o 
   7  13   1        0.50        5.43      6.84 o 
   1  14   1       26.37       31.26     15.63 o 
   2  14   1        3.34       13.99     12.75 o 
   3  14   1       69.43       73.63     17.28 o 
   4  14   1        1.89       -1.23     10.69 o 
   5  14   1        6.97       13.16     11.52 o 
   6  14   1        4.54       11.93     13.57 o 
  -5 -14   2       20.28       23.86     13.99 o 
  -4 -14   2        0.38        2.88     12.34 o 
  -3 -14   2       14.10       12.34     11.93 o 
  -2 -14   2        2.15       -3.70     11.52 o 
  -7 -13   2        8.05       18.92     13.16 o 
  -6 -13   2       52.63       50.59     15.22 o 
  -5 -13   2        2.95        3.70     11.11 o 
  -4 -13   2      127.76      159.59     20.15 o 
  -3 -13   2       22.73       32.91     13.57 o 
  -2 -13   2       62.14       76.51     16.04 o 
  -1 -13   2        0.01       -1.65     10.69 o 
   0 -13   2        4.43        2.88     12.75 o 
  -8 -12   2        0.59       -0.82     11.52 o 
  -7 -12   2        3.95        9.05     10.69 o 
  -6 -12   2        6.89        7.40     10.28 o 
  -5 -12   2      118.50      122.99     18.10 o 
  -4 -12   2       21.22       35.79     12.75 o 
  -3 -12   2      167.63      196.20     21.39 o 
  -2 -12   2       52.61       63.76     14.81 o 
  -1 -12   2      358.41      363.61     27.56 o 
   0 -12   2       12.82        2.06     10.69 o 
  -9 -11   2       15.09       16.86     12.34 o 
  -8 -11   2        6.85       -4.52      9.05 o 
  -7 -11   2        0.01       -1.23      9.46 o 
  -6 -11   2        4.57        5.76      9.87 o 
  -5 -11   2       81.36       96.25     15.22 o 
  -4 -11   2       87.59       69.93     13.57 o 
  -3 -11   2      197.36      183.45     18.92 o 
  -2 -11   2      301.26      313.43     24.27 o 
  -1 -11   2       11.66       20.98     10.69 o 
   0 -11   2      166.72      183.13     13.50 o 
   1 -11   2       15.85       28.59      8.71 o 
  -9 -10   2        9.84       12.28      8.84 o 
  -8 -10   2       43.67       70.34     14.81 o 
  -7 -10   2       81.37       90.80     10.47 o 
  -6 -10   2        0.53       -0.99      6.99 o 
  -5 -10   2       17.87       19.88     10.69 o 
  -4 -10   2      124.71      137.37     10.69 o 
  -3 -10   2       38.32       39.31      6.09 o 
  -2 -10   2      274.33      285.87     22.21 o 
  -1 -10   2      179.00      166.99      8.64 o 
   0 -10   2       66.28       54.53     12.46 o 
   1 -10   2       34.97       42.16      6.04 o 
   2 -10   2        5.75        0.40      5.78 o 
   3 -10   2       11.84        7.82      8.64 o 
   4 -10   2       21.82       17.28     11.11 o 
 -10  -9   2        8.32        5.76     12.75 o 
  -9  -9   2       53.90       62.31     10.42 o 
  -8  -9   2        2.39        1.93      6.72 o 
  -7  -9   2        0.05        1.04      6.09 o 
  -6  -9   2        1.10        0.13      5.50 o 
  -5  -9   2        5.06        9.05      5.82 o 
  -4  -9   2       10.65       13.06      4.41 o 
  -3  -9   2        8.87       12.42      4.11 o 
  -2  -9   2        2.45        4.72      3.07 o 
  -1  -9   2       55.04       47.03      5.46 o 
   0  -9   2      291.84      272.46     11.01 o 
   1  -9   2      120.83      109.65      7.56 o 
   2  -9   2        1.55        4.83      5.32 o 
   3  -9   2       22.11       19.71      6.91 o 
   4  -9   2        5.22        5.35      8.64 o 
   5  -9   2        2.56       -4.94      9.05 o 
 -10  -8   2        2.44        9.46     13.16 o 
  -9  -8   2       35.22       52.88      9.77 o 
  -8  -8   2       58.56       65.47      9.55 o 
  -7  -8   2      201.29      201.36     13.09 o 
  -6  -8   2        1.77        4.24      5.67 o 
  -5  -8   2        0.81        0.66      5.08 o 
  -4  -8   2        1.83       -3.04      4.50 o 
  -3  -8   2       29.77       22.98      3.42 o 
  -2  -8   2      328.76      245.56     18.51 o 
  -1  -8   2       73.96       70.22      6.96 o 
   0  -8   2      109.67      129.23      7.14 o 
   1  -8   2      187.11      179.79     10.07 o 
   2  -8   2       50.42       50.79      5.68 o 
   3  -8   2       84.23       83.22     28.18 o 
   4  -8   2        0.25       -1.23      7.40 o 
   5  -8   2       22.46       21.39     10.28 o 
   6  -8   2        9.46       19.33     11.93 o 
 -10  -7   2        2.80       11.11     13.99 o 
  -9  -7   2        8.77       10.69     11.52 o 
  -8  -7   2        8.27       11.86      6.31 o 
  -7  -7   2      320.74      340.24     16.43 o 
  -6  -7   2        0.79       -1.88      5.03 o 
  -5  -7   2      508.71      473.91     61.70 o 
  -4  -7   2      197.42      173.52     12.96 o 
  -3  -7   2      141.96      149.13      8.67 o 
  -1  -7   2        1.03        2.59      2.94 o 
   0  -7   2       25.27       28.49      3.81 o 
   1  -7   2       38.69       32.40      4.29 o 
   2  -7   2      133.55      154.94      8.01 o 
   3  -7   2       19.92       15.92      9.87 o 
   4  -7   2       23.00       25.57      8.64 o 
   5  -7   2       19.37       16.86      9.46 o 
   6  -7   2        2.39       17.28     10.69 o 
   7  -7   2        0.12       -1.23      9.46 o 
 -10  -6   2        0.43      -12.34     11.11 o 
  -9  -6   2       18.70       18.51     11.52 o 
  -8  -6   2       11.81       11.88      6.22 o 
  -7  -6   2        0.83        0.00      7.61 o 
  -6  -6   2      174.58      190.30     11.19 o 
  -5  -6   2        0.00       -2.44      3.73 o 
  -4  -6   2        0.01        2.88      3.78 o 
  -3  -6   2       99.16       86.59      6.67 o 
  -2  -6   2      106.73      108.07      6.61 o 
   1  -6   2      216.15      247.37     10.51 o 
   2  -6   2       79.75       88.93      5.84 o 
   3  -6   2      214.94      208.54     11.54 o 
   4  -6   2       48.75       33.16      6.52 o 
   5  -6   2        4.10        9.87      8.64 o 
   6  -6   2        5.45        4.52      9.46 o 
   7  -6   2        5.42        0.82      9.87 o 
 -10  -5   2        4.61       -1.65     11.93 o 
  -9  -5   2       25.72       46.07     13.57 o 
  -8  -5   2       73.83       68.69     13.99 o 
  -7  -5   2       46.79       32.61      6.42 o 
  -6  -5   2       27.70       31.07      5.96 o 
  -5  -5   2      480.60      483.76     18.32 o 
  -4  -5   2      136.79      128.40     10.28 o 
  -3  -5   2      307.39      294.89     12.05 o 
  -2  -5   2      482.75      565.13     18.84 o 
  -1  -5   2      111.42      104.20      4.59 o 
   1  -5   2     4670.40     5137.26    119.81 o 
   2  -5   2        6.25        6.90      2.75 o 
   3  -5   2       59.04       71.53      5.34 o 
   4  -5   2       96.01       65.97     13.57 o 
   5  -5   2      176.09      173.99     16.04 o 
   6  -5   2        0.29        7.40      9.05 o 
   7  -5   2        8.63        5.35     10.28 o 
   8  -5   2        0.10        0.82     10.69 o 
 -10  -4   2        6.11        9.46     12.75 o 
  -9  -4   2        2.91       -1.23      8.23 o 
  -8  -4   2      247.33      289.16     22.21 o 
  -7  -4   2      124.02      117.17     21.59 o 
  -6  -4   2        7.76        8.90      4.45 o 
  -5  -4   2       12.25       11.55      4.15 o 
  -4  -4   2       95.99      103.15     10.08 o 
  -3  -4   2      265.47      253.10     10.32 o 
  -2  -4   2      283.19      276.69     10.42 o 
  -1  -4   2      137.25      139.26      7.02 o 
   0  -4   2       23.70       21.64      3.04 o 
   1  -4   2        0.10        3.67      2.33 o 
   2  -4   2     4300.42     4655.21    108.66 o 
   3  -4   2       12.21        7.85      2.72 o 
   4  -4   2       36.04       39.00      9.46 o 
   5  -4   2       10.25       11.46      5.80 o 
   6  -4   2       31.21       52.65     11.52 o 
   7  -4   2        5.93        9.87      9.46 o 
   8  -4   2        1.35       -8.23      9.87 o 
 -10  -3   2        2.61       -1.65     10.69 o 
  -9  -3   2       20.45       33.73     12.34 o 
  -8  -3   2        0.28        0.82      8.64 o 
  -7  -3   2        1.13       -1.15      4.33 o 
  -6  -3   2       32.95       28.97      4.94 o 
  -5  -3   2       42.48       25.15      4.25 o 
  -4  -3   2      166.48      162.62      7.99 o 
  -3  -3   2      125.41      124.58      6.54 o 
  -2  -3   2      502.84      573.74     18.30 o 
  -1  -3   2     1669.13     1689.33     48.24 o 
   0  -3   2     2428.31     2588.09     60.45 o 
   1  -3   2       86.45       91.69      6.58 o 
   2  -3   2     2993.43     3201.40     75.29 o 
   3  -3   2     1883.26     1991.40     48.15 o 
   4  -3   2      344.17      362.80     15.80 o 
   5  -3   2      238.31      240.21     19.33 o 
   6  -3   2       74.30       63.34     11.93 o 
   7  -3   2      101.69       89.26     14.40 o 
   8  -3   2        0.01       -0.41      9.46 o 
   9  -3   2        2.61        6.17     12.34 o 
 -10  -2   2        4.26        7.40     12.34 o 
  -9  -2   2       13.02       25.91     11.93 o 
  -8  -2   2        3.08        2.06      9.05 o 
  -7  -2   2        6.31       18.92      8.64 o 
  -6  -2   2        0.02       -1.40      3.42 o 
  -4  -2   2      112.54      101.74      6.21 o 
  -3  -2   2     2992.99     2960.24     83.76 o 
  -2  -2   2    38367.17    40906.61   1121.03 o 
  -1  -2   2       95.91       90.42      4.04 o 
   0  -2   2       52.64       56.35      2.96 o 
   2  -2   2      274.47      275.88      8.20 o 
   3  -2   2      509.87      497.44     17.97 o 
   4  -2   2      182.95      171.85      9.71 o 
   5  -2   2       38.38       42.37      6.54 o 
   6  -2   2      120.76       95.43     13.16 o 
   7  -2   2       18.61       12.75      9.46 o 
   8  -2   2      199.12      199.49     19.74 o 
   9  -2   2       84.01       84.73     16.04 o 
 -10  -1   2        7.00       13.57     12.75 o 
  -9  -1   2        7.14        9.87     11.11 o 
  -8  -1   2       17.35       16.86     10.28 o 
  -7  -1   2       42.96       53.06     11.52 o 
  -6  -1   2       52.64       54.29      5.76 o 
  -5  -1   2       23.65       31.36      4.17 o 
  -3  -1   2     1541.99     1766.16     51.04 o 
  -2  -1   2     1762.14     2029.39     57.58 o 
  -1  -1   2      243.02      223.40      7.38 o 
   0  -1   2     3293.26     3529.98    140.26 o 
   2  -1   2      486.17      544.76     13.97 o 
   3  -1   2       27.19       26.37      3.92 o 
   4  -1   2        3.43       -1.23      4.52 o 
   5  -1   2      179.35      190.46     10.76 o 
   6  -1   2        0.22        2.06      6.99 o 
   7  -1   2       24.93       29.20      9.87 o 
   8  -1   2       22.97       24.68     11.11 o 
   9  -1   2       15.62       18.51     11.52 o 
 -10   0   2        0.76       -3.29     11.11 o 
  -9   0   2       31.45       60.05     13.99 o 
  -8   0   2       28.55       28.38     11.52 o 
  -7   0   2        1.09        1.23      8.23 o 
  -6   0   2      155.53      145.61     13.99 o 
  -5   0   2       57.43       64.57      5.54 o 
  -4   0   2     1063.20     1152.05     35.02 o 
  -2   0   2     4969.77     5291.78    156.51 o 
  -1   0   2     1412.22     1490.86     42.16 o 
   0   0   2       56.63       61.29      3.29 o 
   1   0   2     2551.86     2615.20    102.01 o 
   2   0   2      808.02      836.73     25.84 o 
   3   0   2        9.44        6.02      2.75 o 
   4   0   2       59.59       76.31      9.05 o 
   5   0   2      132.44      121.75      8.42 o 
   6   0   2        0.00        2.47      6.99 o 
   7   0   2        2.26        5.35      9.05 o 
   8   0   2       14.11       18.92     10.69 o 
   9   0   2        3.02       -0.82      9.05 o 
  10   0   2        0.78        5.76     11.52 o 
  -9   1   2        1.31       13.16     10.69 o 
  -8   1   2        1.05        9.46      9.87 o 
  -7   1   2       38.27       38.66     11.11 o 
  -6   1   2       52.81       39.49      9.46 o 
  -5   1   2      153.83      156.85      7.98 o 
  -4   1   2      326.38      358.24     23.45 o 
  -3   1   2      323.94      307.55     11.30 o 
  -2   1   2      543.11      531.43     23.86 o 
  -1   1   2     2914.26     3156.50    123.40 o 
   0   1   2    11742.99    11203.24    431.07 o 
   1   1   2      608.40      538.42     23.03 o 
   2   1   2       18.60       22.81      2.88 o 
   3   1   2      113.23      101.05      6.72 o 
   4   1   2       58.14       48.95      3.39 o 
   5   1   2      258.24      244.84      9.66 o 
   7   1   2        0.01       -4.52      6.99 o 
   8   1   2        0.05       -3.29      8.23 o 
   9   1   2        7.02       21.80     11.52 o 
  10   1   2        1.05        1.23     10.69 o 
  -9   2   2       14.53        4.94     11.52 o 
  -8   2   2        2.71        0.00      8.64 o 
  -7   2   2       68.18       73.63     13.16 o 
  -6   2   2       18.09       23.03      9.46 o 
  -5   2   2       66.24       64.83     15.63 o 
  -4   2   2      163.45      163.68      7.81 o 
  -3   2   2       28.53       19.33      5.35 o 
  -2   2   2        8.62        7.40      3.70 o 
  -1   2   2     3817.92     4127.64    161.24 o 
   0   2   2     4399.33     4443.54    172.76 o 
   1   2   2      146.59      137.27      8.02 o 
   2   2   2    31761.12    33348.20    761.10 o 
   4   2   2      543.41      573.29     15.72 o 
   5   2   2       53.51       55.49      4.79 o 
   6   2   2       61.32       21.80      8.23 o 
   7   2   2       41.24       39.90     10.28 o 
   8   2   2       45.52       64.17     12.34 o 
   9   2   2        6.36        9.46      9.46 o 
  10   2   2        0.56       -0.82     11.11 o 
  -9   3   2       10.71        8.23     11.52 o 
  -8   3   2        1.73        2.47      9.87 o 
  -7   3   2        0.88       -1.65      7.82 o 
  -6   3   2        1.37        3.70      6.99 o 
  -5   3   2      372.77      319.60     21.39 o 
  -4   3   2       12.44       10.69      5.76 o 
  -3   3   2        0.35        6.99      5.35 o 
  -2   3   2        0.17        3.70      3.29 o 
  -1   3   2     3352.20     3650.09    143.96 o 
   0   3   2     1588.39     1556.42     45.07 o 
   1   3   2      320.95      328.16     11.62 o 
   2   3   2       11.32        7.99      2.96 o 
   3   3   2      811.06      883.08     22.40 o 
   4   3   2        5.81        4.67      2.54 o 
   5   3   2      539.39      567.62     19.85 o 
   7   3   2      134.50      102.83     14.40 o 
   8   3   2       12.29       11.52      9.87 o 
   9   3   2       13.41        6.17     10.69 o 
  10   3   2        1.37        6.99     11.52 o 
  -8   4   2        7.21       10.69     10.28 o 
  -7   4   2        6.09        2.47      9.05 o 
  -6   4   2      237.86      227.87     18.92 o 
  -5   4   2      200.01      186.74     16.45 o 
  -4   4   2      262.71      248.85     17.28 o 
  -3   4   2       71.19       89.67      9.87 o 
  -2   4   2      350.55      397.34     20.98 o 
  -1   4   2       17.95       22.62      4.94 o 
   0   4   2      390.90      365.08     13.08 o 
   1   4   2     3106.16     3257.58     92.32 o 
   2   4   2      139.08      138.82     11.31 o 
   3   4   2      218.89      218.84      9.89 o 
   4   4   2      879.53      914.70     29.37 o 
   5   4   2        0.30       -3.50      2.87 o 
   6   4   2       35.26        6.23      3.27 o 
   7   4   2        3.63        9.05      8.23 o 
   8   4   2       42.20       34.96     10.69 o 
   9   4   2       37.66       37.43     13.16 o 
  10   4   2        7.29       17.69     12.75 o 
  -8   5   2        1.27       -3.70     11.52 o 
  -7   5   2        5.85        4.94     10.28 o 
  -6   5   2      254.76      259.13     20.98 o 
  -5   5   2       72.83       70.75     11.93 o 
  -4   5   2      381.07      337.70     21.80 o 
  -3   5   2      105.64      109.00     11.11 o 
  -2   5   2       63.67       62.52      8.23 o 
  -1   5   2        4.88        0.87      2.75 o 
   0   5   2      177.55      175.16      8.67 o 
   1   5   2       96.27      103.46      6.50 o 
   2   5   2     1776.17     1795.23     53.51 o 
   3   5   2     1277.33     1328.94     41.01 o 
   4   5   2        0.11        0.62      3.45 o 
   5   5   2       15.54       16.54      4.64 o 
   6   5   2       20.93       21.27      5.21 o 
   7   5   2       21.73        2.88      5.96 o 
   8   5   2        0.71       -2.47      8.64 o 
   9   5   2        4.03        8.64     10.69 o 
  10   5   2        4.92        8.64     10.69 o 
  -7   6   2        0.08       -3.70      9.46 o 
  -6   6   2       40.84       36.61     11.52 o 
  -5   6   2      103.56      114.35     14.40 o 
  -4   6   2       52.97       47.71      9.87 o 
  -3   6   2      672.34      588.19     30.85 o 
  -2   6   2        0.74        1.23      4.52 o 
  -1   6   2      211.86      233.00     11.04 o 
   0   6   2      684.38      606.15     21.21 o 
   1   6   2      256.17      258.61     11.30 o 
   2   6   2      144.83      148.63      8.19 o 
   3   6   2      333.53      380.88     15.56 o 
   4   6   2      157.63      142.90      9.02 o 
   5   6   2       19.40       19.53      5.08 o 
   6   6   2        2.13       -1.10      4.33 o 
   7   6   2       30.00       25.88      6.67 o 
   8   6   2       22.83       12.75      9.87 o 
   9   6   2       59.95       69.93     14.81 o 
  10   6   2        0.23        7.40     11.52 o 
  -7   7   2       16.42       18.51     12.34 o 
  -6   7   2       28.59       26.74     11.52 o 
  -5   7   2        3.14       -6.17      7.40 o 
  -4   7   2       64.79       65.81     11.52 o 
  -3   7   2      151.86      134.09     13.16 o 
  -2   7   2      446.51      440.12     25.09 o 
  -1   7   2      239.23      203.94     10.71 o 
   0   7   2       36.75       38.95      5.43 o 
   1   7   2      639.75      656.95     23.09 o 
   2   7   2     1170.12     1196.52     37.92 o 
   3   7   2      182.77      207.91     11.19 o 
   4   7   2       53.92       56.09      6.98 o 
   5   7   2        0.03       10.20      5.08 o 
   6   7   2       54.67       38.69      6.83 o 
   7   7   2       24.85       32.36      6.82 o 
   8   7   2        1.42        3.00      5.91 o 
   9   7   2       43.49       58.41     14.81 o 
  10   7   2        5.99       14.40     12.75 o 
  -6   8   2        2.31        5.35     10.28 o 
  -5   8   2        0.49        6.99      9.05 o 
  -4   8   2       56.69       58.00     11.93 o 
  -3   8   2        6.48        1.65      6.99 o 
  -2   8   2      179.30      157.13     13.99 o 
  -1   8   2      123.33       87.24     16.86 o 
   0   8   2       25.42       24.94      5.21 o 
   1   8   2       50.43       34.23      5.62 o 
   2   8   2      635.57      596.75     22.05 o 
   3   8   2      252.13      221.29     15.22 o 
   4   8   2        0.60       -1.85      4.94 o 
   5   8   2       10.03       11.93      5.82 o 
   6   8   2        8.29        3.12      6.58 o 
   7   8   2       14.25        5.44      6.03 o 
   8   8   2        2.59        8.68      6.72 o 
   9   8   2        0.39        3.70     10.28 o 
  10   8   2       20.10       34.55     15.22 o 
  -5   9   2       24.95       27.97     11.52 o 
  -4   9   2        0.01       -4.11      7.82 o 
  -3   9   2      111.94      133.27     15.22 o 
  -2   9   2        5.18       -3.29      5.76 o 
  -1   9   2      164.80      149.77     10.36 o 
   0   9   2       14.40       12.40      4.94 o 
   1   9   2      150.57      149.49     10.69 o 
   2   9   2       26.55       16.09      4.72 o 
   3   9   2      332.49      294.78     14.22 o 
   4   9   2       27.47       23.98      5.17 o 
   5   9   2        0.04        4.97      5.67 o 
   6   9   2       15.29        8.75      6.54 o 
   7   9   2        2.82       -1.36      7.82 o 
   8   9   2       17.45       18.86      7.41 o 
   9   9   2       36.68       30.85     13.16 o 
  10   9   2       19.53       40.72     15.63 o 
  -4  10   2        5.25        3.70      9.46 o 
  -3  10   2        5.75        4.52      8.23 o 
  -2  10   2       75.19       85.14     12.75 o 
  -1  10   2       25.96       30.58      6.61 o 
   0  10   2      211.63      202.18     15.42 o 
   1  10   2      134.40      155.77     10.77 o 
   2  10   2       49.40       49.10      7.12 o 
   3  10   2       21.26       16.11      5.32 o 
   4  10   2        1.43        2.04      4.48 o 
   5  10   2       76.97       67.86     15.42 o 
   6  10   2        0.19       -3.70      5.82 o 
   7  10   2       41.27       49.35      9.00 o 
   8  10   2        7.15       12.47      7.41 o 
   9  10   2        1.62       -2.20      7.12 o 
  -3  11   2        4.87        4.11      9.05 o 
  -2  11   2       15.61       16.86      9.87 o 
  -1  11   2       11.71       15.45      6.72 o 
   0  11   2       33.25       53.84      9.05 o 
   1  11   2       26.29       20.15      6.42 o 
   2  11   2      201.72      195.64     12.74 o 
   3  11   2       28.30       39.53      7.00 o 
   4  11   2      105.83      100.17     24.89 o 
   5  11   2        1.52        2.95      5.02 o 
   6  11   2        1.81       -4.41      6.58 o 
   7  11   2        0.35        5.71      6.79 o 
   8  11   2       23.35       30.22     10.49 o 
   9  11   2        0.38        5.35      8.14 o 
  -2  12   2        5.91       -0.82      9.05 o 
  -1  12   2        5.14       14.37      7.38 o 
   0  12   2      111.99      131.29     13.37 o 
   1  12   2       28.39       29.31      7.84 o 
   2  12   2       32.58       36.95      7.60 o 
   3  12   2        0.00        0.15      5.53 o 
   4  12   2       82.40       83.17      9.48 o 
   5  12   2        3.31        6.97      5.85 o 
   6  12   2        2.00        0.40      5.54 o 
   7  12   2       22.25       32.05      9.16 o 
   8  12   2        2.05        9.24      8.29 o 
  -1  13   2        7.26        1.65      9.05 o 
   0  13   2        9.49        8.16      7.29 o 
   1  13   2        0.07       -0.52      6.23 o 
   2  13   2       20.59       26.77      8.00 o 
   3  13   2       20.78       31.22      7.81 o 
   4  13   2        0.83        1.15      5.54 o 
   5  13   2       43.28       40.71      8.45 o 
   6  13   2       22.47       24.14      7.68 o 
   7  13   2        0.39        3.96      6.47 o 
   1  14   2        5.24        1.48      7.22 o 
   2  14   2        2.71       -1.20      6.91 o 
   3  14   2       12.21       21.05      7.97 o 
   4  14   2        4.79       17.28      7.76 o 
   5  14   2        1.26        4.31      6.96 o 
   6  14   2       20.39       18.74      8.20 o 
  -5 -14   3        2.08       -1.65     11.11 o 
  -4 -14   3        2.14       -6.99     11.52 o 
  -3 -14   3       32.39       37.84     14.81 o 
  -2 -14   3        0.04       15.63     13.16 o 
  -7 -13   3        4.64       13.99     12.75 o 
  -6 -13   3        8.54        9.46     12.75 o 
  -5 -13   3      103.93      106.12     17.69 o 
  -4 -13   3       36.79       34.96     13.57 o 
  -3 -13   3       11.43        8.23     11.11 o 
  -2 -13   3       78.17       98.31     16.86 o 
  -1 -13   3       10.97        4.52      9.87 o 
   0 -13   3        5.28        0.41     11.52 o 
  -8 -12   3        0.40       -3.29      9.87 o 
  -7 -12   3        4.74        4.11     10.69 o 
  -6 -12   3        8.92        4.11      9.87 o 
  -5 -12   3       25.56       24.27     11.11 o 
  -4 -12   3       82.43      110.23     16.45 o 
  -3 -12   3      182.04      189.21     19.33 o 
  -2 -12   3       24.84       25.50     11.93 o 
  -1 -12   3       34.67       50.59     13.99 o 
   0 -12   3       76.95      120.93     17.69 o 
   1 -12   3       11.72       35.37     14.40 o 
  -9 -11   3       10.03       14.81     12.75 o 
  -8 -11   3        5.39        8.64     11.52 o 
  -7 -11   3        5.94       10.28     10.69 o 
  -6 -11   3       17.81       28.79     12.34 o 
  -5 -11   3       35.26       39.08     11.93 o 
  -4 -11   3       95.66       84.32     14.81 o 
  -3 -11   3      402.82      371.84     25.91 o 
  -2 -11   3       22.33       37.84     11.52 o 
  -1 -11   3       88.20       91.31     15.22 o 
   0 -11   3       28.19       32.39      8.42 o 
   1 -11   3       70.40       81.85     16.04 o 
   2 -11   3        6.15        8.23     11.52 o 
  -9 -10   3        5.28       -6.17     10.28 o 
  -8 -10   3        2.18        8.64     10.69 o 
  -7 -10   3       53.11       75.68     14.40 o 
  -6 -10   3       15.64       22.21     10.69 o 
  -5 -10   3      115.18       93.78     14.81 o 
  -4 -10   3      100.44       99.95     13.99 o 
  -3 -10   3        9.19        1.23      8.23 o 
  -2 -10   3      203.60      200.31     18.51 o 
  -1 -10   3       12.96        5.14      5.73 o 
   0 -10   3       15.61       14.56      6.50 o 
   1 -10   3       17.29       21.83      9.67 o 
   2 -10   3       79.16       98.31     16.86 o 
   3 -10   3       11.40       20.15     12.75 o 
  -9  -9   3       12.65        8.23     11.52 o 
  -8  -9   3        0.55       -3.95      6.50 o 
  -7  -9   3        2.79        3.54      6.25 o 
  -6  -9   3        3.59        3.73      5.67 o 
  -5  -9   3        6.66        3.75      5.50 o 
  -3  -9   3       63.95       58.03      8.84 o 
  -2  -9   3       75.76       44.85      9.79 o 
  -1  -9   3     1011.94     1003.66     33.14 o 
   0  -9   3       61.91       61.06      7.99 o 
   1  -9   3       46.23       47.47      5.73 o 
   2  -9   3       24.45       23.55      6.39 o 
   3  -9   3       94.61       77.06     30.44 o 
   4  -9   3       54.70       47.86      9.27 o 
   5  -9   3       30.94       19.74     11.93 o 
 -10  -8   3        2.98        1.65     12.75 o 
  -9  -8   3        5.51       -0.51      7.21 o 
  -8  -8   3       14.45        8.10      6.96 o 
  -7  -8   3        3.73        4.16      5.91 o 
  -6  -8   3       92.44       89.27      9.29 o 
  -5  -8   3       81.51       72.83      7.90 o 
  -4  -8   3       10.47       11.02      4.79 o 
  -3  -8   3       47.74       54.41      6.91 o 
  -2  -8   3        2.66        1.78      2.54 o 
  -1  -8   3      184.26      179.76      8.04 o 
   0  -8   3      345.41      320.67     15.12 o 
   1  -8   3       22.12       22.21      4.27 o 
   2  -8   3        0.52       -2.54      3.87 o 
   3  -8   3        0.05        0.57      4.63 o 
   4  -8   3       28.80       15.27      7.08 o 
   5  -8   3       12.20       16.04     11.11 o 
   6  -8   3        4.62       -3.29     10.28 o 
 -10  -7   3        0.18       12.34     12.75 o 
  -9  -7   3        4.22       10.69     11.52 o 
  -8  -7   3       22.44       24.24      7.79 o 
  -7  -7   3       18.52        5.81      5.53 o 
  -6  -7   3      258.49      239.60     18.51 o 
  -5  -7   3      286.47      276.24     13.23 o 
  -4  -7   3       80.82       57.67     25.09 o 
  -3  -7   3       90.73      104.14      7.67 o 
  -2  -7   3       34.88       41.81      8.23 o 
  -1  -7   3        0.60       -0.96      2.28 o 
   0  -7   3      223.83      218.13      8.48 o 
   1  -7   3       44.29       44.89     11.82 o 
   2  -7   3       34.19       36.77      4.94 o 
   3  -7   3       50.52       48.70      7.41 o 
   4  -7   3      458.01      436.62     20.14 o 
   5  -7   3        4.39        5.08      6.79 o 
   6  -7   3        1.01       -2.88      9.87 o 
   7  -7   3        0.62       -0.82     10.69 o 
 -10  -6   3        2.27      -12.75     11.52 o 
  -9  -6   3       51.15       63.34     14.81 o 
  -8  -6   3       25.11       36.50      7.79 o 
  -7  -6   3       13.79       10.82      6.03 o 
  -6  -6   3        2.30       -0.66      6.58 o 
  -5  -6   3       52.30       62.04      8.84 o 
  -4  -6   3      884.63      811.45     27.14 o 
  -3  -6   3     1187.10     1142.76     35.56 o 
  -2  -6   3       87.54       93.94      7.82 o 
  -1  -6   3      590.30      561.41     15.71 o 
   0  -6   3      236.27      220.67      8.05 o 
   1  -6   3        2.86        0.82      2.02 o 
   2  -6   3       45.35       41.47      4.52 o 
   3  -6   3       18.60       12.84      5.14 o 
   4  -6   3       28.80       34.49      6.91 o 
   5  -6   3       95.13      104.43     10.87 o 
   6  -6   3       15.78       31.26     11.52 o 
   7  -6   3        0.08       -2.06      9.87 o 
 -10  -5   3       18.56       18.51     13.57 o 
  -9  -5   3        3.93       -3.29     10.28 o 
  -8  -5   3       25.65       29.53      7.00 o 
  -7  -5   3       14.75       10.32      5.62 o 
  -6  -5   3        3.87        9.84      5.21 o 
  -5  -5   3       68.21       73.40      7.82 o 
  -4  -5   3      135.88      120.29     15.01 o 
  -3  -5   3     4851.10     5128.99    144.21 o 
  -2  -5   3      103.65      150.91      7.61 o 
  -1  -5   3        8.21       13.76      2.29 o 
   0  -5   3      105.07      121.62      5.26 o 
   2  -5   3      600.36      636.02     18.06 o 
   3  -5   3        1.31       -1.83      2.76 o 
   4  -5   3       66.68       65.65      7.61 o 
   5  -5   3       21.11       18.37      6.50 o 
   6  -5   3       96.69      113.11     15.22 o 
   7  -5   3        0.01       -3.70      8.23 o 
   8  -5   3        8.08       15.63     11.93 o 
 -10  -4   3       26.36       45.66     14.81 o 
  -9  -4   3        0.42        2.47      9.87 o 
  -8  -4   3       40.76       39.49     11.52 o 
  -7  -4   3       27.49       36.26      6.32 o 
  -6  -4   3        1.26        8.33      4.63 o 
  -5  -4   3       29.83       37.19      5.33 o 
  -4  -4   3        0.85        1.73      2.74 o 
  -3  -4   3       90.60       75.37      6.79 o 
  -2  -4   3      909.74      914.02     27.72 o 
  -1  -4   3      154.64      132.25      5.62 o 
   0  -4   3       68.50       73.72      5.16 o 
   2  -4   3        1.25        1.74      2.21 o 
   3  -4   3        4.27        6.59      2.73 o 
   4  -4   3      235.42      260.02     32.29 o 
   5  -4   3      113.66       90.71     13.57 o 
   6  -4   3        8.54        5.85      5.96 o 
   7  -4   3       29.65       30.03     11.11 o 
   8  -4   3       14.95       16.45     11.52 o 
 -10  -3   3        5.27        6.99     11.93 o 
  -9  -3   3       12.23       20.98     11.52 o 
  -8  -3   3       13.94       -1.65      9.05 o 
  -7  -3   3        1.33       -0.28      8.02 o 
  -6  -3   3       67.67       51.22      6.31 o 
  -5  -3   3       14.76       19.00      4.25 o 
  -4  -3   3      460.74      459.50     16.29 o 
  -3  -3   3      734.71      799.18     24.99 o 
  -2  -3   3     1080.37     1129.48     33.26 o 
  -1  -3   3      334.10      335.23     17.28 o 
   0  -3   3     1696.31     1692.22     40.18 o 
   1  -3   3      778.36      736.03     18.76 o 
   2  -3   3     1240.87     1343.55     33.06 o 
   3  -3   3      825.45      944.15     24.45 o 
   4  -3   3     1041.51     1117.73     36.98 o 
   5  -3   3      117.23       78.54      9.25 o 
   6  -3   3       90.31       87.50      9.48 o 
   7  -3   3      495.26      563.93     33.73 o 
   8  -3   3        9.48       19.33     11.52 o 
   9  -3   3        1.81      -14.19      9.46 o 
 -10  -2   3        0.86       -7.82     10.69 o 
  -9  -2   3       10.35        6.17     11.11 o 
  -8  -2   3        0.34       -0.82      8.64 o 
  -7  -2   3        0.15        2.47      8.64 o 
  -6  -2   3       11.37        4.10     11.11 o 
  -5  -2   3      370.03      416.80     15.97 o 
  -4  -2   3      311.25      307.71     12.21 o 
  -3  -2   3      902.74      842.92     26.17 o 
  -2  -2   3    21498.10    22996.71    630.88 o 
  -1  -2   3      724.90      734.72     21.76 o 
   0  -2   3       28.17       25.91      3.70 o 
   1  -2   3       86.93       92.70      3.85 o 
   2  -2   3       99.51      101.04      4.29 o 
   3  -2   3        0.49        2.78      1.67 o 
   4  -2   3       60.34       64.93      6.67 o 
   5  -2   3       12.59       12.53      4.92 o 
   6  -2   3      191.49      181.48     11.76 o 
   7  -2   3      456.77      459.04     29.20 o 
   8  -2   3       19.37       20.57     11.11 o 
   9  -2   3        0.08        6.17     10.69 o 
 -10  -1   3       20.99       43.19     15.22 o 
  -9  -1   3        8.70       21.80     12.34 o 
  -8  -1   3        1.98       -6.99      8.64 o 
  -7  -1   3        0.98        3.29      8.23 o 
  -6  -1   3       14.60       11.34      4.94 o 
  -4  -1   3      575.58      617.95     20.77 o 
  -3  -1   3     1920.19     2246.48     64.56 o 
  -2  -1   3    26038.51    29416.80    806.96 o 
  -1  -1   3     2302.17     2567.38     71.95 o 
   0  -1   3     4601.95     5035.72    140.18 o 
   1  -1   3     2417.55     2726.67    109.00 o 
   2  -1   3        0.01        0.63      1.26 o 
   3  -1   3      862.30      852.14     27.68 o 
   4  -1   3        1.41       -2.82      3.04 o 
   5  -1   3      289.05      283.14     13.34 o 
   6  -1   3       10.79        7.28      5.55 o 
   7  -1   3       14.56       13.57      8.23 o 
   8  -1   3       77.67      108.18     16.45 o 
   9  -1   3       64.61       83.50     16.45 o 
 -10   0   3        8.40        6.17     12.34 o 
  -9   0   3       41.64       53.88     14.40 o 
  -8   0   3        0.73        3.70      9.87 o 
  -7   0   3        9.39       20.98     10.28 o 
  -6   0   3      189.42      211.18     10.77 o 
  -5   0   3       42.35       64.09      5.71 o 
  -3   0   3     2344.69     2416.69     69.22 o 
  -2   0   3      438.87      452.21     14.98 o 
  -1   0   3       28.38       26.04      2.46 o 
   0   0   3      255.23      234.47      7.67 o 
   1   0   3     5838.48     5497.35    213.07 o 
   2   0   3      221.91      200.73      8.29 o 
   3   0   3       27.21       26.93      3.92 o 
   4   0   3        7.26       19.83      5.35 o 
   5   0   3       51.88       51.83      6.25 o 
   6   0   3       55.43       45.79      6.67 o 
   7   0   3       43.24       42.78     11.11 o 
   8   0   3      527.83      532.25     32.91 o 
   9   0   3        5.57        8.23     11.11 o 
  10   0   3        3.92       -1.23     11.52 o 
  -9   1   3        0.58        1.23     10.28 o 
  -8   1   3        0.44       -0.82      8.23 o 
  -7   1   3       12.83       23.45     10.69 o 
  -6   1   3       36.65       26.32      9.05 o 
  -5   1   3      601.94      659.01     22.47 o 
  -4   1   3        0.26        6.17      3.08 o 
  -2   1   3      949.24      971.96     41.13 o 
  -1   1   3    13559.60    14432.13    555.29 o 
   0   1   3        5.89        5.76      2.06 o 
   1   1   3     1192.45     1226.16     50.18 o 
   2   1   3     6766.94     7138.73    202.10 o 
   3   1   3     2981.63     3111.63     90.34 o 
   4   1   3     3851.28     4075.65    118.19 o 
   5   1   3       65.85       64.10      6.38 o 
   6   1   3      175.24      149.46      9.74 o 
   7   1   3      199.71      211.42     18.10 o 
   8   1   3       61.92       94.19     14.40 o 
   9   1   3       11.86        2.88      9.87 o 
  10   1   3       24.41       29.20     13.16 o 
  -9   2   3        3.43        0.00     11.11 o 
  -8   2   3       18.23       27.56     12.34 o 
  -7   2   3        7.24       10.28      9.05 o 
  -6   2   3       47.32       39.08     10.69 o 
  -5   2   3      828.80      874.89     39.08 o 
  -4   2   3      727.49      731.40     24.09 o 
  -3   2   3      160.85      169.88     11.93 o 
  -2   2   3      222.20      251.73     13.99 o 
  -1   2   3     3597.21     3561.25    139.85 o 
   0   2   3    12532.32    12779.84    491.94 o 
   1   2   3     1073.50     1093.71     45.66 o 
   2   2   3    27357.20    29453.69   1131.14 o 
   3   2   3      179.15      160.42     11.11 o 
   4   2   3       53.05       60.82      3.99 o 
   5   2   3      284.92      305.36     10.09 o 
   6   2   3      282.49      289.98     20.15 o 
   7   2   3        0.19       -5.76      6.17 o 
   8   2   3       48.91       52.24     12.34 o 
   9   2   3        2.10       -1.65      9.46 o 
  10   2   3        0.02       11.52     10.28 o 
  -9   3   3       16.42       13.99     12.75 o 
  -8   3   3        2.46        0.82      9.87 o 
  -7   3   3        0.97        6.99      9.05 o 
  -6   3   3       37.07       55.94     11.52 o 
  -5   3   3       12.19       11.52      6.99 o 
  -4   3   3      158.88      153.42     13.16 o 
  -3   3   3     2296.59     2320.28     95.43 o 
  -2   3   3      275.72      283.81     16.04 o 
  -1   3   3        2.99        3.70      2.88 o 
   0   3   3     3561.84     3618.01    142.32 o 
   1   3   3      472.65      410.97     14.09 o 
   2   3   3     9974.69    10411.12    288.19 o 
   3   3   3     3045.73     2992.48     70.51 o 
   4   3   3     2287.85     2353.93     69.64 o 
   5   3   3      333.47      323.70     10.71 o 
   6   3   3        1.04        0.27      3.73 o 
   7   3   3       62.26       52.65     11.52 o 
   8   3   3        4.16        6.58      9.46 o 
   9   3   3       21.66       18.51     11.11 o 
  10   3   3       25.02       42.78     14.40 o 
  -8   4   3        7.49       -4.52      9.46 o 
  -7   4   3       85.08       93.37     15.63 o 
  -6   4   3        2.75        6.99      8.23 o 
  -5   4   3      849.45      822.65     41.54 o 
  -4   4   3      130.17       72.39     10.28 o 
  -3   4   3      291.10      308.90     18.51 o 
  -2   4   3      338.47      284.64     16.86 o 
  -1   4   3      101.10      102.01      8.64 o 
   0   4   3      400.13      381.71     19.33 o 
   1   4   3     1088.62     1192.24     36.34 o 
   2   4   3      119.66      132.23      7.70 o 
   3   4   3       21.76       19.53      3.05 o 
   4   4   3      278.83      268.64      8.95 o 
   5   4   3        2.01        4.11      6.58 o 
   6   4   3        0.01        2.18      4.03 o 
   7   4   3       17.15       28.79     10.28 o 
   8   4   3       60.95       63.76     13.16 o 
   9   4   3        9.29       16.86     11.11 o 
  10   4   3       10.45       16.86     12.75 o 
  -8   5   3       11.77       -0.41     10.69 o 
  -7   5   3        5.77       19.33     11.11 o 
  -6   5   3       49.09       61.70     12.75 o 
  -5   5   3       75.73       61.70     11.52 o 
  -4   5   3      289.90      266.95     18.92 o 
  -3   5   3       30.16       18.92      6.17 o 
  -2   5   3       65.44       74.86      9.05 o 
  -1   5   3      102.25      120.93     10.28 o 
   0   5   3      855.49      873.61     28.19 o 
   1   5   3       40.10       39.31      6.17 o 
   2   5   3        4.99        6.99      4.52 o 
   3   5   3     2991.29     3363.37     96.99 o 
   4   5   3        7.82       13.63      4.45 o 
   5   5   3      179.59      164.49      9.88 o 
   6   5   3        6.17        9.62      4.84 o 
   7   5   3       29.49        7.30     11.52 o 
   8   5   3       66.03       77.74     13.57 o 
   9   5   3       14.23        2.88     10.28 o 
  10   5   3        0.02       -9.87      9.87 o 
  -7   6   3        0.08       -1.65      9.87 o 
  -6   6   3       43.67       27.56     11.11 o 
  -5   6   3        3.77       -3.29      6.99 o 
  -4   6   3      317.53      307.67     21.39 o 
  -3   6   3      394.85      370.19     22.62 o 
  -2   6   3      814.63      818.54     39.08 o 
  -1   6   3       21.50       25.91      6.17 o 
   0   6   3        3.14        1.00      2.96 o 
   1   6   3     1409.72     1451.90     44.61 o 
   2   6   3      366.65      388.63     21.39 o 
   3   6   3      582.06      545.25     20.50 o 
   4   6   3       19.72       32.16      5.62 o 
   5   6   3      154.69      149.00      9.84 o 
   6   6   3      147.51      115.72     23.24 o 
   7   6   3       85.80       93.45      9.25 o 
   8   6   3        0.02        7.82      9.46 o 
   9   6   3        0.41       -3.29      9.46 o 
  10   6   3        0.14        8.23     11.52 o 
  -7   7   3       20.83        9.05     11.52 o 
  -6   7   3        0.05       -0.82      9.05 o 
  -5   7   3       56.81       65.81     12.75 o 
  -4   7   3        8.14        9.05      7.82 o 
  -3   7   3        1.19       -0.41      5.35 o 
  -2   7   3      352.41      314.25     20.15 o 
  -1   7   3      130.30      119.28     11.11 o 
   0   7   3       75.63       82.06      7.09 o 
   1   7   3       39.02       37.59      5.14 o 
   2   7   3      464.91      461.81     17.97 o 
   3   7   3      461.72      490.30     27.97 o 
   4   7   3      327.68      325.27     14.98 o 
   5   7   3       15.34       25.53      6.09 o 
   6   7   3      153.15       83.90     32.49 o 
   7   7   3      123.99      104.54     28.18 o 
   8   7   3        0.63        3.52      5.83 o 
   9   7   3       68.95      110.23     18.10 o 
  10   7   3        5.55        1.65     11.11 o 
  -6   8   3        0.00       -0.82      9.46 o 
  -5   8   3        6.75       11.11      9.05 o 
  -4   8   3      171.31      183.45     17.28 o 
  -3   8   3       77.73       78.15     11.93 o 
  -2   8   3        1.72        6.58      6.58 o 
  -1   8   3       11.64       13.57      6.17 o 
   0   8   3     2629.20     2054.98     90.90 o 
   1   8   3        0.01        3.04      3.49 o 
   2   8   3      727.39      679.10     33.32 o 
   3   8   3       80.70       82.68      9.87 o 
   4   8   3        8.73        1.44      5.21 o 
   5   8   3      272.04      279.80     16.25 o 
   6   8   3       28.17       34.81      7.12 o 
   7   8   3      168.76      158.62     12.05 o 
   8   8   3       79.59       72.28     11.93 o 
   9   8   3       11.40       27.15     11.93 o 
  10   8   3        2.13        3.29     12.34 o 
  -5   9   3        2.94        4.52      9.87 o 
  -4   9   3        3.13        0.00      8.23 o 
  -3   9   3      210.79      207.31     18.10 o 
  -2   9   3      239.66      249.67     19.33 o 
  -1   9   3       54.17       52.24      9.87 o 
   0   9   3      144.07      134.57     15.42 o 
   1   9   3       93.07       88.50      8.40 o 
   2   9   3        2.46        3.48      4.32 o 
   3   9   3       24.94       16.68      4.84 o 
   4   9   3       20.42       14.23      5.96 o 
   5   9   3        3.15        3.35      5.96 o 
   6   9   3      243.94      235.76     23.86 o 
   7   9   3       58.21       59.45      8.73 o 
   8   9   3       26.44       32.67      8.19 o 
   9   9   3       28.14       28.79     13.16 o 
  10   9   3       16.99       23.86     13.99 o 
  -4  10   3        0.03       -6.58      8.64 o 
  -3  10   3        0.08        1.23      8.23 o 
  -2  10   3       96.42      137.38     16.04 o 
  -1  10   3      251.79      252.55     19.33 o 
   0  10   3      299.35      267.54     14.46 o 
   1  10   3        5.53       10.31      5.40 o 
   2  10   3        9.35        9.23      7.20 o 
   3  10   3        0.52        2.96      4.79 o 
   4  10   3       27.31       14.51      6.79 o 
   5  10   3       22.25       25.50     11.52 o 
   6  10   3       79.97       80.70     10.03 o 
   7  10   3       22.25       29.66      8.13 o 
   8  10   3        8.31        8.02      7.27 o 
   9  10   3        0.06        2.89      7.70 o 
  -3  11   3       23.54       29.20     10.69 o 
  -2  11   3        0.85        0.00      7.40 o 
  -1  11   3       65.74       54.71     11.11 o 
   0  11   3        7.04       10.04      6.16 o 
   1  11   3        7.51       19.00      6.82 o 
   2  11   3      120.12      134.00     12.55 o 
   3  11   3       83.75       93.94      9.78 o 
   4  11   3      224.54      215.01     23.65 o 
   5  11   3       57.22       58.49     18.92 o 
   6  11   3       37.90       52.88      9.74 o 
   7  11   3        0.07        2.91      7.09 o 
   8  11   3       12.21       25.65      8.87 o 
   9  11   3       15.75       23.88      9.16 o 
  -2  12   3       22.94       38.25     11.93 o 
  -1  12   3       20.19       27.56     11.11 o 
   0  12   3        5.98        1.11      5.98 o 
   1  12   3        1.13       -3.61      5.02 o 
   2  12   3        2.57        1.55      5.78 o 
   3  12   3       12.39       10.65      6.29 o 
   4  12   3        7.99       16.98      6.91 o 
   5  12   3       43.65       44.41     12.96 o 
   6  12   3        5.63        6.40      6.99 o 
   7  12   3        8.12       14.58      9.67 o 
   8  12   3       10.82       11.90      8.42 o 
  -1  13   3       23.30       32.49     11.93 o 
   0  13   3        0.16        1.32      6.84 o 
   1  13   3       12.83        8.53      6.91 o 
   2  13   3       18.32       26.76      8.14 o 
   3  13   3        8.50       18.59      7.53 o 
   4  13   3        6.14        1.43      6.47 o 
   5  13   3        0.52       -2.38      6.61 o 
   6  13   3        4.73        1.90      6.54 o 
   7  13   3       26.98       25.55      7.98 o 
   2  14   3        3.19        2.97      7.51 o 
   3  14   3        0.08        2.50      7.12 o 
   4  14   3        3.96        4.50      7.08 o 
   5  14   3        8.46        5.03      7.38 o 
   6  14   3        5.02       12.93      7.78 o 
  -6 -13   4       17.66       15.63     12.75 o 
  -5 -13   4       26.05       56.76     14.40 o 
  -4 -13   4        4.30      -11.11      8.23 o 
  -3 -13   4        2.01       -0.82      9.87 o 
  -2 -13   4        2.35        8.23     11.93 o 
  -1 -13   4        0.27       -4.94     10.28 o 
  -8 -12   4        0.43        1.65     11.11 o 
  -7 -12   4       18.10       21.80     11.93 o 
  -6 -12   4       66.30       93.78     17.28 o 
  -5 -12   4        4.00        4.94     10.28 o 
  -4 -12   4       71.29       65.40     13.99 o 
  -3 -12   4       45.02       55.53     13.57 o 
  -2 -12   4        0.36        4.94      9.46 o 
  -1 -12   4        0.04      -11.52      9.46 o 
   0 -12   4        5.33        2.06     11.52 o 
   1 -12   4        1.77       -4.52     12.75 o 
   2 -12   4        6.80        0.82     13.16 o 
  -8 -11   4        0.10       -6.17     10.69 o 
  -7 -11   4        4.74       13.99     11.52 o 
  -6 -11   4       42.70       64.17     14.81 o 
  -5 -11   4       15.72       13.16     11.11 o 
  -4 -11   4        8.20       12.34      9.87 o 
  -3 -11   4      219.47      201.14     18.92 o 
  -2 -11   4      120.91      113.94     15.63 o 
  -1 -11   4      282.81      322.07     24.68 o 
   0 -11   4       15.31       28.56      7.99 o 
   1 -11   4        9.76       16.04     11.52 o 
   2 -11   4       28.33       25.50     13.57 o 
   3 -11   4       20.79       20.98     14.40 o 
  -9 -10   4        8.26        8.64     11.93 o 
  -8 -10   4        3.17       15.22     11.11 o 
  -7 -10   4        0.47        3.70      9.46 o 
  -6 -10   4        9.29       18.92      9.87 o 
  -5 -10   4       45.07       40.31     11.93 o 
  -4 -10   4      510.55      555.70     33.32 o 
  -3 -10   4      440.55      430.25     28.38 o 
  -2 -10   4       13.38       16.04      9.46 o 
  -1 -10   4      722.95      703.78     46.89 o 
   0 -10   4        4.71       -0.47      6.79 o 
   1 -10   4      368.05      412.25     19.88 o 
   2 -10   4        2.87        0.82     10.28 o 
   3 -10   4       12.63       15.63     12.75 o 
   4 -10   4        5.47       10.69     13.57 o 
  -9  -9   4        0.31       -4.11      9.46 o 
  -8  -9   4        0.11       -6.17      8.64 o 
  -7  -9   4        1.99       -7.82      8.23 o 
  -6  -9   4       50.01       52.65     11.93 o 
  -5  -9   4        1.45       -0.41      7.82 o 
  -4  -9   4        7.41        6.58      7.40 o 
  -3  -9   4      290.82      302.73     22.21 o 
  -2  -9   4       44.98       38.26      6.42 o 
  -1  -9   4        9.55        9.46      5.50 o 
   0  -9   4        0.85        2.42      5.14 o 
   1  -9   4       27.43       31.46      9.67 o 
   2  -9   4      188.96      218.82     20.57 o 
   3  -9   4       43.98       48.95     14.40 o 
   4  -9   4        4.11       11.11     12.34 o 
  -9  -8   4        0.90       -0.67      7.31 o 
  -8  -8   4        6.52        8.69      7.31 o 
  -7  -8   4       60.89       65.18      8.87 o 
  -6  -8   4       67.75       83.91      9.00 o 
  -5  -8   4       99.47      112.81     12.34 o 
  -4  -8   4        2.88        3.07      4.63 o 
  -3  -8   4      104.78      101.80      8.97 o 
  -2  -8   4       50.95       41.19      6.09 o 
  -1  -8   4       18.18       15.82      4.61 o 
   0  -8   4      194.95      203.19      8.89 o 
   1  -8   4       68.11       62.37      6.82 o 
   2  -8   4       11.04        8.97      4.47 o 
   3  -8   4       24.91       30.26      9.46 o 
   4  -8   4       27.81       47.83      8.84 o 
   5  -8   4        3.56        6.39      7.20 o 
 -10  -7   4        6.47        6.99     13.16 o 
  -9  -7   4       54.19       71.57     15.22 o 
  -8  -7   4       59.38       71.61      9.46 o 
  -7  -7   4      256.20      270.94     14.60 o 
  -6  -7   4       65.31       68.50      8.13 o 
  -5  -7   4       14.43       21.42      5.80 o 
  -4  -7   4      298.05      280.31     12.71 o 
  -3  -7   4       28.72       23.45      7.82 o 
  -2  -7   4      466.98      439.46     13.25 o 
  -1  -7   4      403.93      404.85     12.58 o 
   0  -7   4      104.57      101.44      5.98 o 
   1  -7   4       69.93       72.33      5.51 o 
   2  -7   4      352.68      316.60     15.17 o 
   3  -7   4       36.14       36.77      7.02 o 
   4  -7   4       13.57       10.58      5.92 o 
   5  -7   4       23.89       30.23      9.46 o 
   6  -7   4       25.76       23.45     11.11 o 
 -10  -6   4       61.22       67.46     17.69 o 
  -9  -6   4        2.94        1.65     11.11 o 
  -8  -6   4       37.58       41.67      8.19 o 
  -7  -6   4      149.40      140.77     30.03 o 
  -6  -6   4      102.50       93.94     10.69 o 
  -5  -6   4        3.58        5.14      4.65 o 
  -4  -6   4       25.10       28.92      5.08 o 
  -3  -6   4      674.96      564.80     19.50 o 
  -2  -6   4       36.62       36.69      5.14 o 
  -1  -6   4      116.79      103.84      5.18 o 
   0  -6   4        9.58       15.49      2.86 o 
   1  -6   4       17.90       24.06      3.93 o 
   2  -6   4       21.19       17.30      5.34 o 
   3  -6   4       83.07       76.01      7.90 o 
   4  -6   4        0.71        1.14      5.14 o 
   5  -6   4       94.67       89.77     14.19 o 
   6  -6   4       62.09       80.87     11.13 o 
   7  -6   4        0.15        0.41     11.11 o 
 -10  -5   4        0.00        4.11     12.75 o 
  -9  -5   4        7.62        3.70     11.52 o 
  -8  -5   4       21.94       31.10      7.38 o 
  -7  -5   4       67.39       51.14     15.84 o 
  -6  -5   4       94.08      125.73      9.42 o 
  -5  -5   4      499.05      529.58     19.77 o 
  -4  -5   4       88.06       92.69      9.05 o 
  -3  -5   4     1488.30     1589.32     47.34 o 
  -2  -5   4      317.87      354.54     17.89 o 
  -1  -5   4     1053.54     1075.73     32.26 o 
   0  -5   4     2031.67     2256.78     54.14 o 
   1  -5   4        1.99        4.74      2.48 o 
   2  -5   4        6.19        1.61      2.34 o 
   3  -5   4        0.02        0.68      3.16 o 
   4  -5   4       23.05       27.20      6.25 o 
   5  -5   4       96.47       79.16     18.30 o 
   6  -5   4       80.07       82.99     10.25 o 
   7  -5   4        0.26       -7.82      9.87 o 
   8  -5   4        4.00        6.99     11.11 o 
 -10  -4   4        8.59       16.04     12.75 o 
  -9  -4   4        3.90       -6.58      9.46 o 
  -8  -4   4        0.08       14.81     10.28 o 
  -7  -4   4       47.49       44.86      6.91 o 
  -6  -4   4       20.71       14.70      5.03 o 
  -5  -4   4      370.92      340.58     14.25 o 
  -4  -4   4      897.64      865.09     27.90 o 
  -3  -4   4      211.67      201.21      9.00 o 
  -2  -4   4        0.04        1.84      3.29 o 
  -1  -4   4      263.50      258.47      8.97 o 
   0  -4   4      184.42      169.35      5.97 o 
   1  -4   4       84.71      112.44      5.13 o 
   2  -4   4        2.28        2.03      1.84 o 
   3  -4   4       23.30       20.39      3.39 o 
   4  -4   4       15.89        9.47      4.79 o 
   5  -4   4        2.13        4.62      5.43 o 
   6  -4   4       31.03       34.58      7.79 o 
   7  -4   4        7.60        7.82      9.46 o 
   8  -4   4        0.02        1.65     11.11 o 
 -10  -3   4       16.46       16.04     13.16 o 
  -9  -3   4        1.13        2.47     10.28 o 
  -8  -3   4       13.54       14.40     10.28 o 
  -7  -3   4       30.37       21.96      5.83 o 
  -6  -3   4       13.37       18.33      5.03 o 
  -5  -3   4        0.01        1.07      3.50 o 
  -4  -3   4      442.08      509.52     18.03 o 
  -3  -3   4      377.66      347.33     12.76 o 
  -2  -3   4       12.67        9.87      2.57 o 
  -1  -3   4     1459.89     1484.47     62.52 o 
   0  -3   4       14.49       10.02      1.80 o 
   1  -3   4        5.62        5.89      1.92 o 
   2  -3   4       58.71       54.04      7.61 o 
   3  -3   4       35.45       29.58      3.29 o 
   4  -3   4      263.61      286.14     26.53 o 
   5  -3   4      244.21      245.15     20.15 o 
   6  -3   4        3.26        4.38      5.96 o 
   7  -3   4       31.12       54.78      9.45 o 
   8  -3   4        3.57       -4.11      9.05 o 
   9  -3   4        0.03        0.41     11.52 o 
 -10  -2   4        0.60       -0.41     11.93 o 
  -9  -2   4        1.49        6.99     11.11 o 
  -8  -2   4       23.74       21.39     10.69 o 
  -7  -2   4        3.19        0.23      3.71 o 
  -6  -2   4       26.46       36.99      5.71 o 
  -5  -2   4       72.98       70.92      6.21 o 
  -4  -2   4     1696.05     1865.22     55.11 o 
  -3  -2   4      150.71      130.50      6.69 o 
  -2  -2   4      910.19      965.99     28.89 o 
  -1  -2   4       88.28       82.86      4.03 o 
   0  -2   4        7.13        8.23      2.88 o 
   1  -2   4       19.32       22.30      2.23 o 
   2  -2   4      155.68      180.16     12.75 o 
   3  -2   4      120.46      114.69      5.02 o 
   4  -2   4      938.99     1015.30     34.02 o 
   5  -2   4       43.54       50.61     14.81 o 
   6  -2   4       83.65       74.36      8.84 o 
   7  -2   4      430.70      432.03     20.63 o 
   8  -2   4        0.20        9.87     10.28 o 
   9  -2   4        0.01       11.52     11.93 o 
 -10  -1   4        1.49       -9.05     11.11 o 
  -9  -1   4       18.83       20.15     11.93 o 
  -8  -1   4       13.77       25.09     11.11 o 
  -7  -1   4        0.05       -6.17      6.99 o 
  -6  -1   4       72.62       55.53     10.28 o 
  -5  -1   4       97.14      103.75      7.21 o 
  -4  -1   4       94.08      110.91      6.79 o 
  -3  -1   4      120.76      122.51     11.31 o 
  -2  -1   4     7215.68     7367.00    204.13 o 
  -1  -1   4     5213.27     5483.02    151.77 o 
   0  -1   4     1047.30     1112.51     32.09 o 
   1  -1   4     1441.25     1560.60     44.63 o 
   2  -1   4      110.41       94.64      4.20 o 
   3  -1   4        7.20        7.48      1.92 o 
   4  -1   4       31.45       33.39      5.08 o 
   5  -1   4      289.81      292.81     20.77 o 
   6  -1   4       53.40       42.86      7.25 o 
   7  -1   4        0.68       -0.41      5.82 o 
   8  -1   4       10.84       12.75      9.87 o 
   9  -1   4        0.78        4.94      9.87 o 
  -9   0   4        0.75      -10.69      9.87 o 
  -8   0   4        8.60        3.70      8.64 o 
  -7   0   4        0.39       -7.82      8.64 o 
  -6   0   4      145.67      156.41      9.48 o 
  -5   0   4        0.11       -1.89      2.67 o 
  -4   0   4      159.64      175.41      8.67 o 
  -3   0   4       61.94       73.02      5.21 o 
  -2   0   4      125.79      112.68      5.80 o 
  -1   0   4      640.28      676.99     20.76 o 
   0   0   4       77.60       54.90      4.73 o 
   2   0   4       24.35       28.79      3.63 o 
   3   0   4      683.47      768.39     25.13 o 
   4   0   4       24.38       37.46      3.89 o 
   5   0   4        2.78        9.23      4.45 o 
   6   0   4      118.51      106.19     20.98 o 
   7   0   4        0.31        0.41      4.74 o 
   8   0   4        1.57       -2.88      8.23 o 
   9   0   4       15.63       17.69     11.93 o 
  10   0   4       16.75       22.21     13.57 o 
  -9   1   4        1.89       10.28     11.52 o 
  -8   1   4        0.09        1.23      9.46 o 
  -7   1   4       35.02       36.61     11.52 o 
  -6   1   4       43.28       38.66      9.46 o 
  -5   1   4       15.72       16.23      3.86 o 
  -4   1   4      341.24      326.46     42.37 o 
  -3   1   4      460.28      476.52     16.66 o 
  -2   1   4     2915.42     3136.76    124.22 o 
  -1   1   4       79.48       81.44      6.17 o 
   0   1   4       92.02       98.31      6.58 o 
   1   1   4     2406.70     2565.43    101.60 o 
   2   1   4     2556.77     2899.84    115.17 o 
   3   1   4       91.31       80.75      5.96 o 
   4   1   4     3430.34     3785.22    110.23 o 
   5   1   4      142.91      125.37      8.25 o 
   6   1   4        1.01        7.83      4.63 o 
   7   1   4        5.21        3.64      5.50 o 
   8   1   4        7.82       -6.58      9.05 o 
   9   1   4        3.45        4.11     10.69 o 
  10   1   4        0.01       -2.88     11.52 o 
  -9   2   4        6.13       -0.82     11.11 o 
  -8   2   4       24.48       43.60     13.57 o 
  -7   2   4        3.51       -4.52      7.82 o 
  -6   2   4       29.96       26.74      9.46 o 
  -5   2   4      223.50      214.30     13.99 o 
  -4   2   4      595.09      568.86     29.20 o 
  -3   2   4      693.70      687.32     32.49 o 
  -2   2   4      549.37      582.85     27.15 o 
  -1   2   4      330.54      351.68     17.69 o 
   0   2   4      840.87      784.81     33.32 o 
   1   2   4     4478.27     5011.16    196.20 o 
   2   2   4      202.13      163.30     11.52 o 
   3   2   4      481.14      494.57     17.15 o 
   4   2   4      876.05      851.18     28.07 o 
   5   2   4      138.73      137.48      8.84 o 
   6   2   4       36.98       36.71      7.82 o 
   7   2   4        0.01       -4.52      7.82 o 
   8   2   4        0.11        0.00      8.64 o 
   9   2   4       10.96       11.52     11.11 o 
  10   2   4        2.72       16.45     12.75 o 
  -8   3   4       12.75        0.41     10.69 o 
  -7   3   4       49.32       55.53     13.16 o 
  -6   3   4       13.19        6.17      8.23 o 
  -5   3   4      789.10      774.76     26.55 o 
  -4   3   4        9.40        6.17      5.76 o 
  -3   3   4      239.42      224.99     14.81 o 
  -2   3   4      195.70      233.63     14.40 o 
  -1   3   4     1086.32     1066.56     45.66 o 
   0   3   4     2973.86     3130.18    124.22 o 
   1   3   4      843.31      880.23     38.25 o 
   2   3   4      463.95      415.85     21.80 o 
   3   3   4       87.96       70.98      4.04 o 
   4   3   4     1594.13     1534.02     38.15 o 
   5   3   4       12.24       16.60      3.22 o 
   6   3   4       81.86       71.00      8.79 o 
   7   3   4        0.71        4.52      8.23 o 
   8   3   4        5.46       13.16      9.46 o 
   9   3   4        3.85        7.82     10.28 o 
  10   3   4        4.50       -6.99      9.87 o 
  -8   4   4        8.75       13.16     11.11 o 
  -7   4   4        4.97        6.99      9.87 o 
  -6   4   4      149.96      151.78     16.86 o 
  -5   4   4      353.70      298.62     21.39 o 
  -4   4   4       75.67       59.64      9.87 o 
  -3   4   4       56.55       58.00      8.64 o 
  -2   4   4      362.34      329.47     18.92 o 
  -1   4   4       66.97       48.54      6.58 o 
   0   4   4       31.75       38.25      5.76 o 
   1   4   4        5.78       14.81      4.11 o 
   2   4   4     1166.57     1187.58     36.94 o 
   3   4   4       38.48       43.80      5.37 o 
   4   4   4     2865.63     3005.63     71.78 o 
   5   4   4     1160.04     1211.09     31.34 o 
   6   4   4       63.76       70.81     15.42 o 
   7   4   4        9.80       17.69      9.05 o 
   8   4   4        7.75        4.11      7.82 o 
   9   4   4        0.03       -4.11      9.05 o 
  10   4   4        0.19       -2.06     11.11 o 
  -8   5   4        1.31       -0.41     11.11 o 
  -7   5   4        3.96        3.70      9.46 o 
  -6   5   4        0.03       -2.06      8.23 o 
  -5   5   4       24.59       18.10      8.64 o 
  -4   5   4        0.03        2.06      6.17 o 
  -3   5   4      681.61      638.38     32.49 o 
  -2   5   4      367.73      396.93     22.62 o 
  -1   5   4       38.38       32.91      6.58 o 
   0   5   4      115.83      107.77      9.05 o 
   1   5   4      251.20      290.53     16.86 o 
   2   5   4      365.00      336.14     13.63 o 
   3   5   4       28.53       22.33      4.63 o 
   4   5   4       71.34       70.57      4.24 o 
   5   5   4      422.54      409.41     16.84 o 
   6   5   4      301.61      360.73     21.80 o 
   7   5   4      212.70      194.15     17.69 o 
   8   5   4        4.28        6.99      9.46 o 
   9   5   4        0.01       -9.87      8.64 o 
  10   5   4        0.39       -1.65     10.69 o 
  -7   6   4        3.10        4.94     10.28 o 
  -6   6   4       27.65       37.43     11.52 o 
  -5   6   4       95.77      108.18     14.81 o 
  -4   6   4      179.63      153.01     14.81 o 
  -3   6   4      120.25      115.17     11.52 o 
  -2   6   4        1.05       -2.06      4.52 o 
  -1   6   4       60.67       57.17      8.64 o 
   0   6   4       10.30       12.75      4.94 o 
   1   6   4      360.34      389.04     15.51 o 
   2   6   4       23.35       19.49      4.25 o 
   3   6   4       56.02       57.98      8.84 o 
   4   6   4       63.10       54.18      6.69 o 
   5   6   4       48.91       50.40     14.40 o 
   6   6   4      294.59      284.05     14.38 o 
   7   6   4       33.84       41.83      7.38 o 
   8   6   4      152.69      183.45     20.15 o 
   9   6   4       20.51       17.69     11.52 o 
  10   6   4        1.26       -1.65     10.69 o 
  -6   7   4        6.30       20.57     10.69 o 
  -5   7   4       82.41       72.39     13.57 o 
  -4   7   4      147.28      155.07     16.45 o 
  -3   7   4       91.50       91.73     12.34 o 
  -2   7   4       10.82        4.52      5.35 o 
  -1   7   4       71.41       48.12      8.23 o 
   0   7   4      285.77      329.06     20.15 o 
   1   7   4      456.32      465.58     18.38 o 
   2   7   4        6.20        2.71      3.42 o 
   3   7   4        0.01       -2.04      3.04 o 
   4   7   4      267.43      281.52     14.25 o 
   5   7   4      368.16      359.85     16.72 o 
   6   7   4       29.25       29.67      7.09 o 
   7   7   4      118.31       90.28      9.29 o 
   8   7   4       41.35       38.25     12.34 o 
   9   7   4       31.21       35.37     13.99 o 
  10   7   4        0.04        6.17     11.52 o 
  -6   8   4       56.73       60.46     14.40 o 
  -5   8   4        0.72        4.11      9.05 o 
  -4   8   4        0.00       -6.58      6.58 o 
  -3   8   4      195.28      203.19     17.28 o 
  -2   8   4      274.55      269.42     19.74 o 
  -1   8   4      689.42      637.55     33.32 o 
   0   8   4        0.66        1.29      3.86 o 
   1   8   4       14.50        4.30      5.55 o 
   2   8   4       28.59       20.32      4.84 o 
   3   8   4      201.52      200.73     14.81 o 
   4   8   4       17.35       11.84      5.96 o 
   5   8   4        0.08       -5.14      4.94 o 
   6   8   4      227.36      208.09     18.10 o 
   7   8   4       17.52        8.36      6.50 o 
   8   8   4        6.62        6.26      6.96 o 
   9   8   4       49.04       38.25     13.99 o 
  10   8   4        6.58       16.86     13.99 o 
  -5   9   4        8.45        6.58     10.28 o 
  -4   9   4        2.26        1.23      8.23 o 
  -3   9   4        1.92        0.41      7.40 o 
  -2   9   4      285.51      266.95     20.15 o 
  -1   9   4       47.03       45.66      9.46 o 
   0   9   4        3.62        2.08      4.55 o 
   1   9   4       31.49       33.17      6.99 o 
   2   9   4      668.88      666.76     38.25 o 
   3   9   4       71.52       55.65      7.02 o 
   4   9   4      285.60      303.34     15.21 o 
   5   9   4        0.05       -2.16      5.67 o 
   6   9   4        2.74       -5.95      7.61 o 
   7   9   4      111.02      124.48     11.59 o 
   8   9   4       54.84       60.91      9.84 o 
   9   9   4       21.41       31.26     13.57 o 
  10   9   4       11.50       11.93     13.16 o 
  -4  10   4       10.45        9.05      9.87 o 
  -3  10   4        8.41       14.40      9.46 o 
  -2  10   4       69.92       66.22     12.75 o 
  -1  10   4      745.90      748.61     39.90 o 
   0  10   4       76.17       75.77      8.96 o 
   1  10   4      282.05      267.74     14.63 o 
   2  10   4        1.29       -1.16      4.72 o 
   3  10   4       65.47       68.61      8.28 o 
   4  10   4      117.99      101.88     10.08 o 
   5  10   4       61.85       67.46     13.57 o 
   6  10   4        4.08        2.02      6.21 o 
   7  10   4        0.82        3.53      6.96 o 
   8  10   4       25.39       31.31      8.84 o 
   9  10   4       25.39       10.69     11.11 o 
  -3  11   4       30.16       35.37     11.52 o 
  -2  11   4        0.01        4.11      8.23 o 
  -1  11   4        0.01       -2.47      6.58 o 
   0  11   4        5.48       16.86      8.64 o 
   1  11   4        0.11       -1.04      5.23 o 
   2  11   4      313.93      344.12     17.45 o 
   3  11   4      378.76      375.21     18.33 o 
   4  11   4        1.19        3.54      5.48 o 
   5  11   4       30.94       42.96     15.42 o 
   6  11   4       58.05      102.83     17.28 o 
   7  11   4        0.41       -2.74      7.09 o 
   8  11   4       15.59       10.68      8.84 o 
   9  11   4        2.45       -1.65      8.14 o 
  -2  12   4        0.86        5.35      9.46 o 
  -1  12   4        3.77       12.75     10.28 o 
   0  12   4       28.36       57.59     12.34 o 
   1  12   4        1.12        7.64      6.03 o 
   2  12   4        2.19        6.86      6.09 o 
   3  12   4       17.47       14.27      6.61 o 
   4  12   4      340.15      359.60     18.51 o 
   5  12   4        3.33        3.09      6.01 o 
   6  12   4        1.05        1.56      6.16 o 
   7  12   4       16.56       19.84      9.13 o 
   8  12   4       21.85       22.07      9.58 o 
   0  13   4       38.45       31.67     11.52 o 
   1  13   4        7.49        9.71      7.15 o 
   2  13   4       53.08       66.94     10.08 o 
   3  13   4        0.00        4.00      6.13 o 
   4  13   4        5.04        8.74      9.46 o 
   5  13   4       77.21       89.57     16.04 o 
   6  13   4        8.48        1.65      6.91 o 
   7  13   4        7.80        8.56      7.53 o 
   2  14   4       48.14       54.92     10.47 o 
   3  14   4        5.20        3.01      7.30 o 
   4  14   4       10.60        3.53      6.77 o 
   5  14   4        0.56       -0.17      7.38 o 
  -6 -13   5       45.65       38.66     15.63 o 
  -5 -13   5        0.02        2.88     11.52 o 
  -4 -13   5       17.80       20.57     12.34 o 
  -3 -13   5        0.55        1.65     10.28 o 
  -2 -13   5       81.26       89.67     17.28 o 
  -1 -13   5        0.57        6.58     12.34 o 
  -7 -12   5       13.10       11.52     13.16 o 
  -6 -12   5       21.62        6.58     10.69 o 
  -5 -12   5       92.52      116.40     18.10 o 
  -4 -12   5      100.26      102.01     16.86 o 
  -3 -12   5       10.29       23.86     11.52 o 
  -2 -12   5        0.56       -4.94      9.05 o 
  -1 -12   5       24.04       61.70     14.40 o 
   0 -12   5        5.27       18.92     12.34 o 
   1 -12   5        4.59       -1.23     11.52 o 
  -8 -11   5        1.62        3.70     11.52 o 
  -7 -11   5       11.59       27.15     12.75 o 
  -6 -11   5        7.70        7.40     10.28 o 
  -5 -11   5       10.44       14.81      9.87 o 
  -4 -11   5       23.54       39.90     11.52 o 
  -3 -11   5      224.51      215.53     20.15 o 
  -2 -11   5        6.49       -9.46      8.23 o 
  -1 -11   5        7.48       20.57     10.69 o 
   0 -11   5        0.22        1.82      6.54 o 
   1 -11   5       22.99       32.08     12.75 o 
   2 -11   5        0.85       -2.06     11.11 o 
   3 -11   5        0.61       25.09     13.99 o 
  -9 -10   5       11.22       14.40     12.34 o 
  -8 -10   5        6.33        6.58     10.69 o 
  -7 -10   5        3.00       -7.82      7.82 o 
  -6 -10   5        2.75       -2.47      8.23 o 
  -5 -10   5       30.05       46.07     11.93 o 
  -4 -10   5       27.82       41.13     11.93 o 
  -3 -10   5      132.51      115.17     15.22 o 
  -2 -10   5      212.24      154.00     42.98 o 
  -1 -10   5      257.74      259.99     14.83 o 
   0 -10   5        4.23        9.36      6.21 o 
   1 -10   5        0.94       -2.03      6.25 o 
   2 -10   5        7.49       25.50     13.16 o 
   3 -10   5        0.04        0.82     11.52 o 
   4 -10   5        4.39      -11.11     11.11 o 
  -9  -9   5        0.00       15.63     11.93 o 
  -8  -9   5       17.77       25.50     11.11 o 
  -7  -9   5       20.67       15.22     10.69 o 
  -6  -9   5        7.90       11.52      9.46 o 
  -5  -9   5        1.68        9.87      9.05 o 
  -4  -9   5        8.17        3.70      7.82 o 
  -3  -9   5       21.44        5.42      7.40 o 
  -2  -9   5       23.41       24.13      6.38 o 
   0  -9   5        6.27        3.10      5.62 o 
   1  -9   5      125.52       96.22     13.99 o 
   2  -9   5      100.11      105.71     16.86 o 
   3  -9   5       18.16       18.51     10.69 o 
   4  -9   5        3.93       -0.41     11.52 o 
   5  -9   5        0.15        0.00     13.57 o 
  -9  -8   5        8.85       17.69     11.11 o 
  -8  -8   5       84.43      113.11     16.04 o 
  -7  -8   5        2.18        0.00      7.40 o 
  -6  -8   5       61.71       64.17     11.93 o 
  -5  -8   5        0.58        5.35      7.82 o 
  -4  -8   5       65.16       44.42      9.46 o 
  -2  -8   5      226.67      235.08     12.65 o 
  -1  -8   5        1.56        2.88      4.79 o 
   0  -8   5       49.52       43.76     14.40 o 
   1  -8   5       33.33       25.65      6.67 o 
   2  -8   5       62.58       55.94     12.75 o 
   3  -8   5       96.83      120.52     17.69 o 
   4  -8   5       27.08       34.55     12.75 o 
   5  -8   5        9.87       15.63     13.16 o 
   6  -8   5        7.81        2.47     15.63 o 
  -9  -7   5       46.07       45.00      9.48 o 
  -8  -7   5        2.95       -0.71      6.32 o 
  -7  -7   5        4.23        1.11     10.69 o 
  -6  -7   5       23.19       28.37     10.08 o 
  -5  -7   5      159.38      156.85     10.13 o 
  -4  -7   5        2.73       -3.70      6.17 o 
  -3  -7   5        7.99       13.16      6.58 o 
  -2  -7   5      282.54      252.86     23.24 o 
  -1  -7   5      748.65      791.19     28.19 o 
   0  -7   5       44.72       44.71      6.40 o 
   1  -7   5      494.02      477.66     15.09 o 
   2  -7   5      124.98      143.93      9.49 o 
   3  -7   5       19.81       29.22      6.72 o 
   4  -7   5        4.34        9.56      5.80 o 
   5  -7   5       40.15       45.12      8.99 o 
   6  -7   5       15.74       13.57     13.57 o 
 -10  -6   5       11.93       19.74     14.40 o 
  -9  -6   5       61.16      113.53     17.69 o 
  -8  -6   5       36.77       45.64      8.64 o 
  -7  -6   5       26.41       33.92     13.57 o 
  -6  -6   5       60.35       54.97      7.56 o 
  -5  -6   5       71.73       67.98     15.63 o 
  -3  -6   5       31.81       33.79      4.55 o 
  -2  -6   5       74.18       83.94      6.58 o 
  -1  -6   5     1159.19     1125.35     28.73 o 
   0  -6   5      423.68      408.68     12.58 o 
   1  -6   5      144.56      139.23      6.71 o 
   2  -6   5        2.90       10.85      3.61 o 
   3  -6   5       29.83       33.78      6.32 o 
   4  -6   5       81.43       81.54     21.18 o 
   5  -6   5        9.46        4.81      5.91 o 
   6  -6   5        4.07       -0.64      7.02 o 
   7  -6   5       31.44       56.36     20.98 o 
 -10  -5   5        4.65        2.06     12.34 o 
  -9  -5   5        2.81        2.06     11.11 o 
  -8  -5   5        3.93        4.66      6.13 o 
  -7  -5   5        2.89        0.48      5.33 o 
  -6  -5   5       10.52        9.72      5.03 o 
  -5  -5   5       71.03       73.51      7.25 o 
  -4  -5   5      710.48      707.92     23.93 o 
  -3  -5   5       28.74       38.09      4.55 o 
  -2  -5   5      953.96      905.74     41.96 o 
  -1  -5   5      110.46      114.81      7.20 o 
   0  -5   5       74.23       74.37      4.22 o 
   1  -5   5      214.69      202.36      7.73 o 
   2  -5   5       92.51       76.37      7.63 o 
   3  -5   5      113.10       90.74      8.08 o 
   4  -5   5       10.28        4.54      5.08 o 
   5  -5   5      145.59       92.77     11.72 o 
   6  -5   5       33.54       31.76      8.37 o 
   7  -5   5        0.00       -5.48      6.83 o 
   8  -5   5        5.35       20.98     12.75 o 
 -10  -4   5        0.05        0.82     13.16 o 
  -9  -4   5        1.39       -5.76     11.11 o 
  -8  -4   5        1.35       -1.77      5.71 o 
  -7  -4   5       57.54       67.40     14.60 o 
  -6  -4   5      125.51      132.82      9.42 o 
  -5  -4   5      539.06      534.12     19.77 o 
  -4  -4   5     1137.69     1074.76     33.70 o 
  -3  -4   5      278.38      291.99     11.54 o 
  -2  -4   5      548.61      494.29     16.39 o 
  -1  -4   5     1835.61     1882.63     79.39 o 
   0  -4   5      628.45      715.21     25.30 o 
   1  -4   5       70.26       85.24      4.65 o 
   2  -4   5       27.73       26.63      3.46 o 
   3  -4   5       34.20       35.26      4.12 o 
   4  -4   5      297.60      301.98     14.70 o 
   5  -4   5      374.74      387.06     27.56 o 
   6  -4   5       43.39       44.52     12.34 o 
   7  -4   5       23.94       23.52      8.42 o 
   8  -4   5        6.23       12.34     11.11 o 
 -10  -3   5        2.61        2.88     12.34 o 
  -9  -3   5       38.88       47.30     13.99 o 
  -8  -3   5        0.79       -6.58      9.05 o 
  -7  -3   5       39.29       32.93      6.42 o 
  -6  -3   5       31.55       39.99      7.82 o 
  -5  -3   5        2.48       -2.50      3.35 o 
  -4  -3   5     7176.51     7674.19    214.16 o 
  -3  -3   5      359.93      349.70     21.18 o 
  -2  -3   5      112.08      111.50      5.73 o 
  -1  -3   5     1126.99     1317.06     56.76 o 
   0  -3   5      317.96      296.56     16.04 o 
   1  -3   5      103.50      104.43      4.61 o 
   2  -3   5      149.57      142.16      5.91 o 
   3  -3   5        6.22        4.62      2.89 o 
   4  -3   5       73.57       68.61     12.34 o 
   5  -3   5        4.47        0.91      4.63 o 
   6  -3   5        3.15        6.41      5.96 o 
   7  -3   5       56.52       74.73     10.42 o 
   8  -3   5        4.34       -1.23      9.87 o 
 -10  -2   5        5.16        4.11     12.75 o 
  -9  -2   5        0.75       -0.41     10.28 o 
  -8  -2   5       26.11       46.07     12.75 o 
  -7  -2   5        0.02        0.42      5.14 o 
  -6  -2   5       41.63       38.75      6.03 o 
  -5  -2   5       33.21       27.80      5.02 o 
  -4  -2   5      136.52      121.97      7.38 o 
  -3  -2   5        0.16        2.77      2.75 o 
  -2  -2   5     1279.92     1441.60     42.26 o 
  -1  -2   5       76.92       68.97      3.86 o 
   0  -2   5       36.64       33.73      4.94 o 
   1  -2   5      791.37      785.80     23.67 o 
   3  -2   5      121.08      130.08      7.68 o 
   4  -2   5      160.06      164.77      9.71 o 
   5  -2   5        3.15        5.00      4.79 o 
   6  -2   5      514.05      481.73     22.83 o 
   7  -2   5        0.65        0.25      7.61 o 
   8  -2   5        2.19        1.23      9.87 o 
   9  -2   5        0.14       -0.82     10.28 o 
  -9  -1   5       19.32       21.39     12.75 o 
  -8  -1   5        0.94        0.00      9.46 o 
  -7  -1   5        3.22       -5.76      8.64 o 
  -6  -1   5        6.76        9.87      6.99 o 
  -5  -1   5      128.11      138.27     11.52 o 
  -4  -1   5      190.15      219.28     10.17 o 
  -3  -1   5     1066.59     1055.31     32.56 o 
  -2  -1   5      194.40      212.93      8.67 o 
  -1  -1   5      250.20      274.28      9.77 o 
   0  -1   5      234.10      247.97      8.70 o 
   1  -1   5      544.13      613.08     19.04 o 
   3  -1   5      451.85      402.90     12.46 o 
   4  -1   5     1093.69     1118.21     28.52 o 
   5  -1   5      674.78      626.43     23.80 o 
   6  -1   5       31.60       26.08      6.25 o 
   7  -1   5       72.04       65.52      9.16 o 
   8  -1   5        0.26        6.17      9.87 o 
   9  -1   5        9.42       24.27     11.93 o 
  -9   0   5        5.19       24.27     13.16 o 
  -8   0   5        0.11        1.65     10.28 o 
  -7   0   5      161.70      158.36     16.45 o 
  -6   0   5        4.26        3.29      5.96 o 
  -5   0   5       58.57       62.61      6.32 o 
  -4   0   5       84.06       87.84      6.99 o 
  -3   0   5     3407.79     3708.62    124.43 o 
  -2   0   5        2.92        3.50      2.33 o 
  -1   0   5       45.59       45.07      3.56 o 
   0   0   5      274.79      280.18      9.96 o 
   2   0   5        5.02        3.29      4.11 o 
   3   0   5      176.68      167.73      6.35 o 
   4   0   5      398.25      375.43     11.55 o 
   5   0   5       30.74       32.69      5.67 o 
   6   0   5       35.98       18.78      8.84 o 
   7   0   5        0.15        1.19      5.03 o 
   8   0   5        7.29        9.05      9.46 o 
   9   0   5        0.42       10.28     10.69 o 
  -9   1   5        1.72       -6.99     11.11 o 
  -8   1   5        5.36       13.57     11.52 o 
  -7   1   5        3.74        1.65      9.05 o 
  -6   1   5       17.10       20.75      5.14 o 
  -5   1   5      138.52      121.14     39.69 o 
  -4   1   5        0.57        0.18      2.96 o 
  -3   1   5     1359.41     1533.72     46.09 o 
  -2   1   5     1684.63     1786.68     52.33 o 
  -1   1   5     1320.98     1435.11     58.41 o 
   0   1   5      362.37      401.45     18.51 o 
   1   1   5     1997.36     2313.70     92.55 o 
   2   1   5      360.24      404.74     20.57 o 
   3   1   5     1317.05     1282.11     39.66 o 
   4   1   5      440.45      559.64     20.35 o 
   5   1   5      210.33      225.07     11.62 o 
   6   1   5       76.01       66.27      7.41 o 
   7   1   5      102.52       88.54      9.25 o 
   8   1   5        0.34       -4.52      8.64 o 
   9   1   5        3.42       12.75     11.52 o 
  10   1   5       10.98       18.10     13.57 o 
  -9   2   5        8.89        6.99     12.75 o 
  -8   2   5        0.30        0.82     10.69 o 
  -7   2   5       45.96       36.20     11.52 o 
  -6   2   5       74.41       84.73     12.75 o 
  -5   2   5       32.05       10.19     10.49 o 
  -4   2   5       93.99       89.74      6.61 o 
  -3   2   5      311.27      408.86     21.80 o 
  -2   2   5       52.90       66.22      7.40 o 
  -1   2   5     1102.56     1126.21     47.71 o 
   0   2   5       19.03       20.98      4.11 o 
   1   2   5      518.43      493.18     23.03 o 
   2   2   5      108.74      110.23      9.87 o 
   3   2   5      172.57      171.76      8.37 o 
   4   2   5      295.34      297.26     12.63 o 
   5   2   5        0.35       -2.91      3.35 o 
   6   2   5       53.16       49.92      7.20 o 
   7   2   5       66.44       74.20      8.67 o 
   8   2   5       55.84       52.65     13.16 o 
   9   2   5        3.44        9.46     11.11 o 
  10   2   5       53.47       48.95     15.22 o 
  -8   3   5        0.87        1.23     10.69 o 
  -7   3   5       21.84       13.99     10.69 o 
  -6   3   5        3.64       -4.94      7.82 o 
  -5   3   5       47.90       25.33     16.86 o 
  -4   3   5        1.55       -4.11      5.76 o 
  -3   3   5        0.89       -2.06      4.11 o 
  -2   3   5        3.30        4.94      4.11 o 
  -1   3   5       17.38       20.15      4.94 o 
   0   3   5      997.30      989.65     42.78 o 
   1   3   5     5793.01     6227.86    243.09 o 
   2   3   5       80.29       99.95      9.46 o 
   3   3   5       98.06       85.97     10.28 o 
   4   3   5       77.14       67.94      5.71 o 
   5   3   5       14.88       15.35      4.11 o 
   6   3   5      132.05      141.50     12.34 o 
   7   3   5       69.12       73.02      8.19 o 
   8   3   5        7.21       -1.23      9.05 o 
   9   3   5       51.45       78.97     15.63 o 
  10   3   5        0.03        2.47     11.52 o 
  -8   4   5        6.62       10.28     11.93 o 
  -7   4   5       26.73       42.78     12.75 o 
  -6   4   5      111.66      103.24     15.22 o 
  -5   4   5        0.95        2.88      7.40 o 
  -4   4   5        7.57        5.76      6.17 o 
  -3   4   5        7.78        9.46      5.76 o 
  -2   4   5     1149.85     1069.85     47.71 o 
  -1   4   5      112.64      134.91     10.28 o 
   0   4   5      122.50      160.01     11.11 o 
   1   4   5      114.52      107.36      9.05 o 
   2   4   5     3683.33     3998.07    160.01 o 
   3   4   5      241.06      194.15     13.99 o 
   4   4   5     2903.05     2914.54     85.93 o 
   5   4   5       12.40       18.52      4.29 o 
   6   4   5      153.22      169.31     11.52 o 
   7   4   5      116.29      111.06     14.81 o 
   8   4   5        5.43       17.28     10.28 o 
   9   4   5        0.59       -2.88      9.46 o 
  10   4   5        1.54        6.99     11.52 o 
  -7   5   5        2.38        7.40     10.69 o 
  -6   5   5       10.00       12.75      9.87 o 
  -5   5   5      150.20      139.85     15.63 o 
  -4   5   5       23.33       13.99      7.40 o 
  -3   5   5       24.26       19.33      6.58 o 
  -2   5   5       68.32       65.81      8.64 o 
  -1   5   5     2047.10     2164.80     90.08 o 
   0   5   5      867.63      872.42     39.90 o 
   1   5   5     1894.66     2041.40     84.32 o 
   2   5   5      550.68      487.01     25.09 o 
   3   5   5      144.95      126.66      8.42 o 
   4   5   5     1101.10     1055.08     27.82 o 
   5   5   5      468.48      420.23     82.47 o 
   6   5   5      128.16      121.78     25.09 o 
   7   5   5       66.08       58.00     12.34 o 
   8   5   5       58.48       60.46     13.16 o 
   9   5   5       17.33       18.51     11.52 o 
  10   5   5        0.02       -6.99     10.28 o 
  -7   6   5        0.01       -4.94      9.87 o 
  -6   6   5        3.36       11.52      9.46 o 
  -5   6   5       60.71       55.12     11.52 o 
  -4   6   5       74.28       70.75     11.93 o 
  -3   6   5      345.75      335.23     21.80 o 
  -1   6   5       94.24      109.82     11.52 o 
   0   6   5      771.38      750.67     36.20 o 
   1   6   5       11.57       12.75      4.94 o 
   2   6   5        0.07       -1.50      3.04 o 
   3   6   5       66.06       61.59      7.12 o 
   4   6   5      156.80      155.35     12.34 o 
   5   6   5      161.15      173.22     11.05 o 
   6   6   5      179.86      169.64     26.53 o 
   7   6   5        1.98        2.57      5.73 o 
   8   6   5       16.28       20.57     10.69 o 
   9   6   5      103.92      111.06     17.69 o 
  10   6   5       18.64       31.67     13.99 o 
  -6   7   5        0.16      -10.28      8.23 o 
  -5   7   5       11.78        7.82      9.05 o 
  -4   7   5      338.80      328.65     23.45 o 
  -3   7   5      312.58      334.82     22.62 o 
  -2   7   5       32.87       30.44      7.82 o 
  -1   7   5       65.57       51.42      8.64 o 
   0   7   5        0.16        4.94      4.52 o 
   1   7   5      393.72      357.85     20.98 o 
   2   7   5       39.29       36.82     14.19 o 
   3   7   5       10.97       13.91      4.17 o 
   4   7   5       63.04       52.65      7.56 o 
   5   7   5       30.53       10.90     15.01 o 
   6   7   5       20.33       26.11      6.79 o 
   7   7   5       49.34       43.79      7.81 o 
   8   7   5       19.51       19.33     11.11 o 
   9   7   5       14.85       17.28     11.52 o 
  10   7   5       11.44       12.75     12.75 o 
  -6   8   5        0.39       -4.52      9.05 o 
  -5   8   5        1.97       -1.65      7.82 o 
  -4   8   5      160.84      170.29     18.10 o 
  -3   8   5      436.39      477.96     29.20 o 
  -2   8   5      816.61      807.43     41.13 o 
  -1   8   5       39.68       34.55      8.23 o 
   0   8   5      445.92      415.03     24.68 o 
   1   8   5        3.89        9.46      5.76 o 
   2   8   5        4.46        5.28      4.15 o 
   3   8   5       61.56       49.96      6.42 o 
   4   8   5       29.46       21.75      6.54 o 
   5   8   5       37.26       37.53      7.55 o 
   6   8   5        9.57       11.31      6.69 o 
   7   8   5       18.49       17.33      7.20 o 
   8   8   5       43.54       47.93      8.96 o 
   9   8   5       21.63       18.10     12.75 o 
  10   8   5        1.48        6.58     12.34 o 
  -5   9   5        0.01       -3.29      9.46 o 
  -4   9   5        0.11        3.70      8.23 o 
  -3   9   5       67.49       93.78     13.57 o 
  -2   9   5       14.09       25.50      9.46 o 
  -1   9   5        6.66       -0.82      5.76 o 
   0   9   5      235.15      221.29     17.28 o 
   1   9   5        2.04        0.36      4.23 o 
   2   9   5       25.62       25.30      5.62 o 
   3   9   5        3.30        5.73      4.48 o 
   4   9   5        2.38        3.16      4.66 o 
   5   9   5       11.39       10.71      6.67 o 
   6   9   5       63.37       74.05     10.03 o 
   7   9   5        6.78       12.47      6.83 o 
   8   9   5       19.11        9.56     14.60 o 
   9   9   5       12.13       11.52     11.11 o 
  10   9   5        0.52        5.76     12.75 o 
  -4  10   5        0.10       -3.29      9.05 o 
  -3  10   5        0.15        2.06      7.40 o 
  -2  10   5       61.59      100.36     14.40 o 
  -1  10   5       21.83       31.26      9.87 o 
   0  10   5      168.55      163.30     15.63 o 
   1  10   5        7.20        9.24      5.62 o 
   2  10   5       97.31       84.31      8.99 o 
   3  10   5        2.68        4.02      4.86 o 
   4  10   5      170.36      175.74     11.94 o 
   5  10   5        0.08        0.16      4.86 o 
   6  10   5        6.59        5.86      7.40 o 
   7  10   5       37.33       45.04      9.45 o 
   8  10   5        8.71        1.69      7.25 o 
   9  10   5       16.58        5.35     11.93 o 
  -3  11   5       29.52       39.90     12.34 o 
  -2  11   5       12.35       23.03     10.69 o 
  -1  11   5       17.74       27.15     10.28 o 
   0  11   5      200.21      214.71     18.92 o 
   1  11   5        1.62       -3.29      6.17 o 
   2  11   5      141.67      150.34     12.05 o 
   3  11   5       64.17       72.98      9.48 o 
   4  11   5       19.31       35.24      8.84 o 
   5  11   5      155.30      149.57     17.89 o 
   6  11   5        5.44        2.06     10.28 o 
   7  11   5        0.50       -0.52      6.79 o 
   8  11   5        8.77        3.32      7.67 o 
   9  11   5        1.01        4.94      9.02 o 
  -2  12   5       20.20       31.26     11.93 o 
  -1  12   5        0.10        2.88      8.64 o 
   0  12   5        1.58        1.23      8.23 o 
   1  12   5       25.10       48.54     11.93 o 
   2  12   5       12.46       17.65      7.15 o 
   3  12   5       17.92       18.54      7.50 o 
   4  12   5        5.11        3.08      5.92 o 
   5  12   5       20.33       18.20      7.68 o 
   6  12   5        3.34        5.52      6.69 o 
   7  12   5        9.02       15.22     13.16 o 
   8  12   5        0.02       -4.89      7.84 o 
   0  13   5        3.48        3.29      8.64 o 
   1  13   5        0.39       -0.41      8.23 o 
   2  13   5       20.66       32.30     10.90 o 
   3  13   5       13.33        8.42     10.08 o 
   4  13   5        0.14       -4.19      5.85 o 
   5  13   5        3.86        2.81      6.66 o 
   6  13   5        2.39       -0.66      6.84 o 
   7  13   5       15.37       17.09      8.28 o 
   2  14   5        0.56        3.29      9.05 o 
   3  14   5        0.13       -3.06      7.00 o 
   4  14   5        0.14        8.00      7.35 o 
   5  14   5        5.41       -0.08      7.53 o 
  -5 -13   6        6.42       14.40     13.16 o 
  -4 -13   6       15.82        8.64     11.93 o 
  -3 -13   6       10.75        4.11     10.28 o 
  -2 -13   6       17.01       22.62     12.75 o 
  -1 -13   6       14.97        5.76     11.52 o 
  -7 -12   6        2.47       -4.11     11.93 o 
  -6 -12   6       14.56        7.40     11.11 o 
  -5 -12   6        3.66        4.11      9.05 o 
  -4 -12   6       48.86       41.96     13.57 o 
  -3 -12   6       41.27       41.54     13.99 o 
  -2 -12   6        0.43        4.11      9.87 o 
  -1 -12   6        3.13      -10.69      9.46 o 
   0 -12   6       88.50      101.60     16.86 o 
   1 -12   6       11.25       12.75     12.75 o 
  -8 -11   6        1.00      -10.28      9.05 o 
  -7 -11   6        1.66       -7.40      9.05 o 
  -6 -11   6       20.78       25.50     11.93 o 
  -5 -11   6       68.10      103.24     16.86 o 
  -4 -11   6       50.87       64.58     13.99 o 
  -3 -11   6        0.23        4.52      9.46 o 
  -2 -11   6       76.76       76.09     14.81 o 
  -1 -11   6        0.04        1.31      6.03 o 
   0 -11   6       16.76       23.89      8.13 o 
   1 -11   6        0.05       -4.11     10.28 o 
   2 -11   6        5.13       11.93     12.34 o 
  -8 -10   6       24.23       48.54     14.81 o 
  -7 -10   6        0.51       -5.35      9.87 o 
  -6 -10   6       10.71        7.82      9.46 o 
  -5 -10   6       94.41      105.71     15.63 o 
  -4 -10   6       17.50       23.45     10.28 o 
  -3 -10   6       14.96       18.92      9.46 o 
  -2 -10   6        4.95        4.32      5.82 o 
  -1 -10   6       36.96       26.60      7.25 o 
   0 -10   6      117.45      135.12     17.69 o 
   1 -10   6        3.09        1.23      9.05 o 
   2 -10   6       22.49       30.03     13.16 o 
   3 -10   6        0.17        5.76     11.52 o 
   4 -10   6        1.30       -1.65     13.99 o 
  -9  -9   6        3.88       -4.11      9.87 o 
  -8  -9   6        6.19        8.64      9.87 o 
  -7  -9   6       73.91       78.56     14.40 o 
  -6  -9   6       28.50       44.42     11.52 o 
  -5  -9   6       41.83       35.79     10.69 o 
  -4  -9   6        0.48        1.65      6.99 o 
  -3  -9   6       58.12       60.02      7.79 o 
  -2  -9   6       37.88       29.49      6.96 o 
  -1  -9   6      682.09      667.44     26.32 o 
   0  -9   6       55.59       52.07     16.66 o 
   1  -9   6       19.53       21.56      6.83 o 
   2  -9   6      120.97      169.88     18.51 o 
   3  -9   6        4.21       -0.82      9.87 o 
   4  -9   6        0.28        2.47     12.34 o 
   5  -9   6        5.73        4.94     13.99 o 
  -9  -8   6        4.50       13.57     11.11 o 
  -8  -8   6        6.12       17.69     11.11 o 
  -7  -8   6       28.79       28.79     11.11 o 
  -6  -8   6       32.84       58.41     12.75 o 
  -5  -8   6      196.22      224.99     19.74 o 
  -4  -8   6       19.23       12.75      8.23 o 
  -3  -8   6       19.22       15.22      7.82 o 
  -2  -8   6      433.31      418.07     36.40 o 
  -1  -8   6      253.63      194.90     41.54 o 
   0  -8   6      172.87      188.42     14.81 o 
   2  -8   6       49.58       51.83     12.75 o 
   3  -8   6      291.07      316.72     25.91 o 
   4  -8   6       61.69       87.20     17.28 o 
   5  -8   6        6.06       -3.29     12.34 o 
  -9  -7   6        0.75       -6.58      9.05 o 
  -8  -7   6       92.54       85.56     14.40 o 
  -7  -7   6        9.13       10.69      9.05 o 
  -6  -7   6       43.25       50.18     11.11 o 
  -5  -7   6      107.67       95.84     13.57 o 
  -4  -7   6       57.77       52.65     10.28 o 
  -3  -7   6       43.44       28.79      7.82 o 
  -2  -7   6       80.62       64.58      9.46 o 
  -1  -7   6      343.22      305.67     48.54 o 
   0  -7   6      291.86      257.08     68.49 o 
   1  -7   6       96.73       97.01      9.00 o 
   2  -7   6      275.23      259.48     15.84 o 
   3  -7   6        3.05       -6.17      7.82 o 
   4  -7   6      162.50      193.73     20.98 o 
   5  -7   6       69.79       76.92     17.28 o 
   6  -7   6        9.45       12.34     13.99 o 
  -9  -6   6       10.08        7.82     12.75 o 
  -8  -6   6        0.90        2.72      6.52 o 
  -7  -6   6       81.18       71.27     19.95 o 
  -6  -6   6      190.59      176.68     11.19 o 
  -5  -6   6      523.93      505.20     19.55 o 
  -4  -6   6       94.06       67.05      9.87 o 
  -3  -6   6      163.43       67.05      9.87 o 
  -2  -6   6      109.39      118.87     11.93 o 
  -1  -6   6      275.74      269.01     18.10 o 
   0  -6   6      417.83      377.61     16.12 o 
   1  -6   6        2.32        2.67      4.07 o 
   2  -6   6      263.26      266.62     13.41 o 
   3  -6   6       17.32       14.17      5.14 o 
   4  -6   6       50.89       46.31     15.63 o 
   5  -6   6        1.36       10.15      6.79 o 
   6  -6   6       15.48       33.32     14.81 o 
   7  -6   6        0.42       -4.94     12.75 o 
 -10  -5   6       15.59       16.86     15.22 o 
  -9  -5   6        7.29        0.00     11.52 o 
  -8  -5   6       10.04        8.12      6.52 o 
  -7  -5   6      251.39      254.75     25.50 o 
  -6  -5   6       10.55       20.65     13.57 o 
  -5  -5   6      180.54      191.75     10.75 o 
  -4  -5   6        2.58        1.66      4.73 o 
  -3  -5   6       30.80       36.18      4.25 o 
  -2  -5   6      912.54      971.96     45.25 o 
  -1  -5   6        2.78        5.35      4.52 o 
   0  -5   6       62.11       54.41      3.79 o 
   1  -5   6       26.03       30.23      3.52 o 
   2  -5   6       48.55       49.08      4.72 o 
   4  -5   6       77.45       79.80      8.70 o 
   5  -5   6       46.05       39.39      8.43 o 
   6  -5   6        3.43        9.09      7.09 o 
   7  -5   6       10.88       21.44      9.19 o 
 -10  -4   6        0.00       -6.17     11.93 o 
  -9  -4   6        0.53       -1.65     10.28 o 
  -8  -4   6       22.91       25.88      7.20 o 
  -7  -4   6       55.88       58.72     11.52 o 
  -6  -4   6       13.39       16.00      5.43 o 
  -5  -4   6      367.27      383.79     15.83 o 
  -4  -4   6      729.62      719.18     24.22 o 
  -3  -4   6      239.75      219.77     18.10 o 
  -2  -4   6        7.89        9.60      2.43 o 
  -1  -4   6      318.98      255.02     16.04 o 
   0  -4   6       19.69       20.57      4.94 o 
   1  -4   6      336.93      306.86      9.77 o 
   2  -4   6       11.41       14.30      3.08 o 
   3  -4   6       47.14       49.07      9.25 o 
   4  -4   6        7.47       10.41      6.58 o 
   5  -4   6     1109.61     1170.63     61.29 o 
   6  -4   6        0.82        0.41      6.69 o 
   7  -4   6        1.30        2.69      7.38 o 
   8  -4   6       20.88       25.83      9.74 o 
 -10  -3   6        0.01       11.93     13.99 o 
  -9  -3   6        4.87        3.29     11.11 o 
  -8  -3   6        5.29       -6.17      9.46 o 
  -7  -3   6       94.03       79.13     13.37 o 
  -6  -3   6      127.74      115.92     29.00 o 
  -5  -3   6      139.28      148.29     11.93 o 
  -4  -3   6     5258.41     5461.59    154.10 o 
  -3  -3   6     3507.47     3724.53    105.66 o 
  -2  -3   6      282.27      269.38      9.98 o 
  -1  -3   6     4895.25     5584.14    224.17 o 
   0  -3   6      700.06      823.47     37.43 o 
   1  -3   6      269.45      296.62     10.83 o 
   2  -3   6      328.91      320.03     10.22 o 
   3  -3   6        5.19        3.88      2.26 o 
   4  -3   6      374.86      356.27     16.16 o 
   5  -3   6      170.79      111.20     37.22 o 
   6  -3   6       23.58       39.27      7.99 o 
   7  -3   6       15.18       18.72      8.13 o 
   8  -3   6        1.07       -1.04      7.12 o 
  -9  -2   6        0.10        6.17     11.52 o 
  -8  -2   6       17.87       27.15     11.52 o 
  -7  -2   6       23.84       23.39      6.01 o 
  -6  -2   6       30.46       21.89      5.43 o 
  -5  -2   6       97.74      115.42      8.25 o 
  -4  -2   6      227.81      258.59     11.62 o 
  -3  -2   6       27.68       35.18      4.50 o 
  -2  -2   6      675.78      701.20     35.17 o 
  -1  -2   6       95.64       98.08      6.79 o 
   0  -2   6      495.62      490.14     15.32 o 
   1  -2   6      249.82      281.93     10.42 o 
   2  -2   6       77.30       81.41      4.56 o 
   3  -2   6       83.84       83.85      4.91 o 
   4  -2   6      163.56      161.33     10.13 o 
   5  -2   6       32.56       29.19      6.54 o 
   6  -2   6      154.60      171.55     12.75 o 
   7  -2   6       50.23       68.56      9.71 o 
   8  -2   6        0.04        1.81      7.41 o 
   9  -2   6        7.37        5.35     11.52 o 
  -9  -1   6        8.65        5.35     12.34 o 
  -8  -1   6       71.96       57.59     13.99 o 
  -7  -1   6        4.46       -1.23      8.64 o 
  -6  -1   6        0.24       10.95      4.86 o 
  -5  -1   6      297.51      308.02     13.79 o 
  -4  -1   6      161.09      157.15      8.73 o 
  -3  -1   6     1030.41     1029.57     36.20 o 
  -2  -1   6      123.58      122.07      6.32 o 
  -1  -1   6      389.01      428.91     14.40 o 
   0  -1   6      413.62      452.69     14.70 o 
   1  -1   6     1443.06     1693.69     48.98 o 
   3  -1   6      339.55      341.29     10.79 o 
   4  -1   6       24.63       22.20      2.96 o 
   5  -1   6        5.91        7.48      6.17 o 
   6  -1   6      753.49      715.29     37.43 o 
   7  -1   6        1.92        0.75      5.67 o 
   8  -1   6        1.14       -1.72      6.54 o 
   9  -1   6        8.05       12.34     12.34 o 
  -9   0   6       13.13       13.99     12.75 o 
  -8   0   6        1.72        0.00      9.87 o 
  -7   0   6       95.30      103.24     15.22 o 
  -6   0   6      223.14      226.05     12.12 o 
  -5   0   6       20.19       18.14      4.41 o 
  -4   0   6       17.98       17.88      4.33 o 
  -3   0   6     1893.33     1956.71     57.71 o 
  -2   0   6      986.32     1051.86     39.69 o 
  -1   0   6      977.40     1057.92     31.93 o 
   0   0   6      161.35      171.11      7.20 o 
   2   0   6     1454.67     1696.50     67.46 o 
   3   0   6      516.91      509.93     14.57 o 
   4   0   6       36.24       37.74      3.49 o 
   5   0   6        6.64        8.00      4.55 o 
   6   0   6      205.51      206.90     17.69 o 
   7   0   6       59.89       59.84      8.55 o 
   8   0   6       31.82       30.85      8.43 o 
   9   0   6        0.43       14.81     11.52 o 
  -9   1   6       14.39       12.75     12.34 o 
  -8   1   6        7.84       -4.11     10.28 o 
  -7   1   6       46.56       58.00     12.75 o 
  -6   1   6       55.30       62.20     11.52 o 
  -5   1   6      418.36      430.93     33.32 o 
  -4   1   6      232.02      260.77     11.92 o 
  -3   1   6      124.38      123.34      7.27 o 
  -2   1   6      148.60      181.43      8.42 o 
  -1   1   6      661.34      740.79     32.49 o 
   0   1   6     1468.20     1546.17     62.52 o 
   1   1   6       36.18       57.59      6.99 o 
   2   1   6       10.57       15.22      5.35 o 
   3   1   6        3.27        3.61      3.04 o 
   4   1   6      156.09      137.11      8.55 o 
   5   1   6       66.14       56.75      6.67 o 
   6   1   6      105.37      107.77     13.16 o 
   7   1   6       89.00       80.02     21.59 o 
   8   1   6       49.35       61.56      9.25 o 
   9   1   6       21.49       38.25     13.57 o 
  10   1   6        1.82        6.99     13.16 o 
  -9   2   6        2.64       -4.94     11.93 o 
  -8   2   6       10.08       11.11     11.93 o 
  -7   2   6       24.63       38.25     12.34 o 
  -6   2   6        0.67       -1.65      7.82 o 
  -5   2   6        0.83        0.36      3.65 o 
  -4   2   6       51.19       42.76      5.33 o 
  -3   2   6        0.25       -1.65      3.70 o 
  -2   2   6      341.11      352.92     18.92 o 
  -1   2   6      755.90      797.97     35.37 o 
   0   2   6        9.03       18.92      4.11 o 
   1   2   6      676.21      720.23     32.08 o 
   2   2   6       26.59       27.56      6.58 o 
   3   2   6     2797.30     3022.00    122.57 o 
   4   2   6      250.46      260.58     13.99 o 
   5   2   6      285.58      283.53     13.37 o 
   6   2   6      113.34       94.46     16.45 o 
   7   2   6       17.45       11.30      6.09 o 
   8   2   6       46.03       50.50     10.49 o 
   9   2   6        2.60       -1.23     10.69 o 
  10   2   6        8.53       21.80     13.57 o 
  -8   3   6        6.20       17.28     11.93 o 
  -7   3   6        0.25       -0.41      9.05 o 
  -6   3   6      240.48      243.92     20.15 o 
  -5   3   6        0.97        0.09      3.86 o 
  -4   3   6       97.57       78.97     10.69 o 
  -3   3   6       33.37       34.55      6.99 o 
  -2   3   6      612.91      640.84     30.85 o 
  -1   3   6     1446.50     1653.52     69.10 o 
   0   3   6      702.07      740.38     33.73 o 
   1   3   6       73.78       83.91      8.23 o 
   2   3   6       26.60       24.27      6.99 o 
   3   3   6       65.06       75.27      9.87 o 
   4   3   6     1537.26     1723.53     53.22 o 
   5   3   6       21.22       25.74      6.38 o 
   6   3   6       23.81       30.07      7.82 o 
   7   3   6       62.37       59.41      8.00 o 
   8   3   6       12.96        6.58      9.87 o 
   9   3   6        0.05       -0.82      9.87 o 
  10   3   6        0.30        0.00     11.11 o 
  -8   4   6        0.07       -9.05     10.69 o 
  -7   4   6        0.00       -6.58      7.82 o 
  -6   4   6        0.01       -6.58      7.82 o 
  -5   4   6      154.99      150.13     15.63 o 
  -4   4   6      218.97      215.95     16.86 o 
  -3   4   6       87.70       53.47      8.64 o 
  -2   4   6      141.80      126.28     10.69 o 
  -1   4   6      679.34      669.22     32.08 o 
   0   4   6       11.88        9.87      4.52 o 
   1   4   6       22.77       10.28      4.52 o 
   3   4   6      793.97      788.10     38.25 o 
   4   4   6       91.73       92.52      6.54 o 
   5   4   6       94.48       98.42      7.46 o 
   6   4   6       31.85       34.27      9.25 o 
   7   4   6        0.28        0.82      8.64 o 
   8   4   6        0.48       -2.88      8.64 o 
   9   4   6       12.51       13.16     10.69 o 
  10   4   6       20.35       21.80     12.75 o 
  -7   5   6        2.61       12.75     11.11 o 
  -6   5   6        3.48        0.82      8.23 o 
  -5   5   6       27.28       14.40      8.23 o 
  -4   5   6      232.22      216.77     17.28 o 
  -3   5   6      551.79      537.60     29.62 o 
  -2   5   6       69.79       44.83      7.82 o 
  -1   5   6      107.52      112.70     10.69 o 
   0   5   6     1477.82     1621.44     69.10 o 
   1   5   6      372.96      343.87     19.33 o 
   2   5   6     3606.34     3760.74    151.37 o 
   3   5   6      594.17      661.82     34.14 o 
   4   5   6      464.65      428.96     16.50 o 
   5   5   6       13.55       16.45      8.64 o 
   6   5   6      142.64      118.46     14.40 o 
   7   5   6       43.27       51.42     12.34 o 
   8   5   6        7.80       -1.23      8.64 o 
   9   5   6        0.02        2.47     10.69 o 
  10   5   6        0.12       -1.65     11.11 o 
  -7   6   6       13.80       21.39     11.93 o 
  -6   6   6       25.39       41.13     12.34 o 
  -5   6   6      173.90      170.70     18.51 o 
  -4   6   6      274.78      260.78     19.74 o 
  -3   6   6      183.50      173.17     15.63 o 
  -2   6   6       79.63       50.18      9.05 o 
  -1   6   6        1.37        5.35      5.35 o 
   0   6   6      246.28      218.00     15.63 o 
   1   6   6        3.19       10.28      4.94 o 
   2   6   6        5.79        2.06      4.11 o 
   3   6   6      557.76      647.42     34.14 o 
   4   6   6        1.51        0.82      7.82 o 
   5   6   6       25.60       25.19      6.38 o 
   6   6   6      329.59      336.87     16.71 o 
   7   6   6      556.51      535.96     33.32 o 
   8   6   6        7.41       13.99     10.28 o 
   9   6   6       17.44       10.28     11.11 o 
  10   6   6        2.59        6.58     12.34 o 
  -6   7   6       13.50       13.16     11.11 o 
  -5   7   6      124.79      147.25     17.69 o 
  -4   7   6      104.30      118.05     14.81 o 
  -3   7   6      164.41      187.56     16.86 o 
  -2   7   6      209.02      189.62     15.63 o 
  -1   7   6      543.00      509.22     28.38 o 
   0   7   6       23.99       20.98      6.58 o 
   1   7   6       61.57       41.13      7.82 o 
   2   7   6        1.74        7.40      4.94 o 
   3   7   6       11.17       15.63      5.76 o 
   4   7   6      363.55      361.15     17.15 o 
   5   7   6      520.35      539.13     24.89 o 
   6   7   6      121.76       88.54     16.25 o 
   7   7   6        1.40       -5.21      5.33 o 
   8   7   6       32.79       39.08     12.75 o 
   9   7   6        2.73       11.52     11.52 o 
  10   7   6        0.03        8.64     11.11 o 
  -5   8   6        4.18        0.00      9.05 o 
  -4   8   6        0.84        1.65      7.82 o 
  -3   8   6      107.13      134.50     15.63 o 
  -2   8   6       17.60       13.16      7.82 o 
  -1   8   6        1.62        5.76      6.17 o 
   0   8   6       50.87       44.01      8.64 o 
   1   8   6       85.11       85.14     10.69 o 
   2   8   6       72.62       59.23      9.46 o 
   3   8   6      137.62      111.66      9.19 o 
   4   8   6       74.61       58.82     11.93 o 
   5   8   6      240.11      252.74     19.95 o 
   6   8   6      186.78      199.30     13.23 o 
   7   8   6      137.76      123.64     13.16 o 
   8   8   6       40.07       21.80     11.52 o 
   9   8   6        2.32        2.06     11.11 o 
  10   8   6       15.93       26.74     13.99 o 
  -5   9   6       18.00       24.27     12.34 o 
  -4   9   6        4.44        1.65      9.05 o 
  -3   9   6       25.67       18.51      9.05 o 
  -2   9   6        0.91        6.99      7.40 o 
  -1   9   6       95.37      105.71     13.57 o 
   0   9   6      508.56      591.07     33.32 o 
   1   9   6       68.61       51.83      9.87 o 
   2   9   6       14.46       11.11      6.58 o 
   3   9   6      246.69      263.17     14.70 o 
   4   9   6      254.02      234.14     19.54 o 
   5   9   6        0.33       -8.09      5.55 o 
   6   9   6       68.38       72.18     10.03 o 
   7   9   6       72.76       66.18      9.89 o 
   8   9   6        3.62        1.90      7.09 o 
   9   9   6        6.82       22.21     12.75 o 
  -4  10   6       47.27       37.84     12.75 o 
  -3  10   6        0.46        1.65      8.23 o 
  -2  10   6        0.04        1.23      6.99 o 
  -1  10   6      110.10      125.45     15.63 o 
   0  10   6        7.99        8.23      7.40 o 
   1  10   6      318.37      334.82     23.03 o 
   2  10   6      490.66      501.40     29.62 o 
   3  10   6       75.71       78.55      9.08 o 
   4  10   6       12.42       23.63      6.99 o 
   5  10   6       58.11       58.10      8.70 o 
   6  10   6       33.87       40.95      8.84 o 
   7  10   6       32.62       47.62      9.89 o 
   8  10   6        0.55        5.60      6.96 o 
   9  10   6        0.73        0.82     11.52 o 
  -3  11   6       36.15       54.71     13.99 o 
  -2  11   6        9.75        6.17      9.05 o 
  -1  11   6       67.78       83.91     14.40 o 
   0  11   6       28.47       42.78     11.52 o 
   1  11   6       12.32       20.57      9.46 o 
   2  11   6      210.11      219.65     18.51 o 
   3  11   6       13.29       13.76      6.42 o 
   4  11   6       77.86       80.57     18.51 o 
   5  11   6       58.24       68.76     13.37 o 
   6  11   6       60.54       63.54      9.39 o 
   7  11   6       11.42       17.61      8.84 o 
   8  11   6        0.28       -4.55      7.70 o 
  -1  12   6        0.00        6.17      9.05 o 
   0  12   6       45.82       55.94     13.16 o 
   1  12   6       15.27       29.20     10.69 o 
   2  12   6        0.04       -5.35      6.99 o 
   3  12   6      128.24      161.88     13.74 o 
   4  12   6        2.93        4.90      6.52 o 
   5  12   6        0.19       -2.16      5.83 o 
   6  12   6        8.46        4.36      6.84 o 
   7  12   6       14.59       15.63     13.16 o 
   8  12   6        9.48       15.67     10.49 o 
   0  13   6        0.17        2.06      9.05 o 
   1  13   6       26.96       19.74     10.69 o 
   2  13   6       16.24        9.05      9.46 o 
   3  13   6        1.28        0.33      6.82 o 
   4  13   6       73.39       89.19     11.27 o 
   5  13   6        0.10       -5.59      6.69 o 
   6  13   6        0.92        2.06      7.21 o 
  -4 -13   7       18.03       23.03     12.34 o 
  -3 -13   7        7.66        7.40     11.93 o 
  -2 -13   7        3.44        9.05     12.34 o 
  -6 -12   7       70.57       60.05     16.86 o 
  -5 -12   7       20.10       32.91     12.75 o 
  -4 -12   7        1.41       -6.17      9.46 o 
  -3 -12   7       22.79       13.99     11.52 o 
  -2 -12   7        0.02       -2.88     10.69 o 
  -1 -12   7       70.34       60.46     14.81 o 
   0 -12   7        0.59       -2.47     11.52 o 
  -7 -11   7       10.03        2.06     12.34 o 
  -6 -11   7       40.53       69.10     15.63 o 
  -5 -11   7        0.32       -2.88      9.46 o 
  -4 -11   7       16.26       11.52     10.69 o 
  -3 -11   7        9.97       -0.82      8.64 o 
  -2 -11   7        0.53       -1.65      8.64 o 
  -1 -11   7        9.58       19.26      7.99 o 
   0 -11   7        8.57       15.75      7.84 o 
   1 -11   7       19.28       29.62     13.57 o 
   2 -11   7       17.23       18.10     13.16 o 
  -8 -10   7        0.13       -3.70     11.11 o 
  -7 -10   7       16.17       23.86     11.93 o 
  -6 -10   7        0.11        0.00      8.64 o 
  -5 -10   7       60.29       49.36     13.16 o 
  -4 -10   7        8.00       13.16      9.87 o 
  -3 -10   7       50.03       41.96     11.52 o 
  -2 -10   7        5.15        7.61      6.11 o 
  -1 -10   7       23.35       25.11      7.55 o 
   0 -10   7        1.21       -2.75      5.96 o 
   1 -10   7        1.78        3.70      9.46 o 
   2 -10   7       17.80       23.86     13.16 o 
   3 -10   7        2.72       -2.47     11.52 o 
  -8  -9   7        8.05       12.75     10.28 o 
  -7  -9   7        0.00        3.70      8.64 o 
  -6  -9   7       31.33       60.46     13.99 o 
  -5  -9   7        9.91       19.33     10.28 o 
  -4  -9   7      205.99      198.26     18.10 o 
  -3  -9   7       68.71       61.87      8.13 o 
  -2  -9   7       67.12       67.49      9.46 o 
  -1  -9   7       28.40       34.89      7.09 o 
   0  -9   7      231.55      229.16     13.96 o 
   1  -9   7        0.14       -2.96      5.80 o 
   2  -9   7       13.83       19.33     11.52 o 
   3  -9   7       19.43       18.92     12.34 o 
   4  -9   7       11.63        2.06     11.11 o 
  -9  -8   7        9.12       -4.11     10.28 o 
  -8  -8   7        1.49        3.70      9.87 o 
  -7  -8   7        9.73       -2.47      7.82 o 
  -6  -8   7       10.02       22.21      9.87 o 
  -5  -8   7       82.28       96.66     14.81 o 
  -4  -8   7       16.08       16.45      8.23 o 
  -3  -8   7      521.38      470.14     28.79 o 
  -2  -8   7       13.77       10.27      5.33 o 
  -1  -8   7      675.49      679.06     26.45 o 
   0  -8   7        2.25        1.99      5.08 o 
   1  -8   7     1404.99     1435.49     48.57 o 
   2  -8   7       69.36       78.15     14.81 o 
   3  -8   7        0.00       -3.70      9.46 o 
   4  -8   7       52.97       79.80     16.45 o 
   5  -8   7        4.11        0.82     11.52 o 
  -9  -7   7        0.04       -3.29      9.46 o 
  -8  -7   7        1.44       -1.23      8.64 o 
  -7  -7   7       60.11       59.23     12.75 o 
  -6  -7   7       20.95       30.44     10.69 o 
  -5  -7   7        4.16        8.64      8.23 o 
  -4  -7   7       12.33       10.69      6.99 o 
  -3  -7   7       96.83       89.26     11.93 o 
  -2  -7   7      194.68      221.70     17.69 o 
  -1  -7   7        1.31       -0.21      4.07 o 
   0  -7   7        2.01       -0.99      4.33 o 
   1  -7   7      261.31      250.97     13.79 o 
   2  -7   7       10.34        9.46      8.64 o 
   3  -7   7       59.71       63.76     13.99 o 
   4  -7   7        0.06        1.23     10.28 o 
   5  -7   7        0.20        4.52     10.28 o 
   6  -7   7        0.27       -2.47     13.57 o 
  -8  -6   7       10.74       12.34      9.46 o 
  -7  -6   7       82.50      110.65     15.22 o 
  -6  -6   7      319.24      331.94     23.03 o 
  -5  -6   7        4.84        3.70      6.17 o 
  -4  -6   7      115.62       75.27     10.69 o 
  -3  -6   7       21.69        9.87      6.17 o 
  -1  -6   7       90.75       94.19     10.69 o 
   0  -6   7      242.32      219.76     11.76 o 
   1  -6   7       33.16       35.01      5.96 o 
   2  -6   7      125.46      130.90      9.66 o 
   3  -6   7       84.11       73.63     13.99 o 
   4  -6   7       38.94       61.70     14.40 o 
   5  -6   7       13.26        6.58      9.87 o 
   6  -6   7        0.91       -4.11     11.52 o 
   7  -6   7        0.70      -14.81     12.34 o 
  -8  -5   7        0.51       -1.55      6.42 o 
  -7  -5   7      103.79       93.56     27.15 o 
  -6  -5   7      845.46      786.86     28.17 o 
  -5  -5   7       16.90       13.16      6.99 o 
  -4  -5   7        7.50        1.65      4.94 o 
  -3  -5   7      110.81       56.76      9.46 o 
  -2  -5   7      457.52      455.75     25.50 o 
  -1  -5   7      192.04      172.76     13.57 o 
   0  -5   7       16.19       12.75      5.76 o 
   1  -5   7      142.05      150.08      9.25 o 
   2  -5   7        1.88        3.48      4.04 o 
   3  -5   7      172.17      189.21     17.69 o 
   4  -5   7       40.81       48.69     18.92 o 
   5  -5   7       41.58       53.54      8.78 o 
   6  -5   7        0.57        4.94      9.46 o 
   7  -5   7        7.54       12.34     12.75 o 
  -9  -4   7        0.19      -12.34     11.11 o 
  -8  -4   7        4.90       10.69      6.91 o 
  -7  -4   7      108.18      139.03     13.99 o 
  -6  -4   7      255.90      249.82     18.51 o 
  -5  -4   7      251.68      248.25     12.21 o 
  -4  -4   7       69.23       76.55     11.93 o 
  -3  -4   7       36.96       39.89      4.64 o 
  -2  -4   7        5.92        9.05      4.94 o 
  -1  -4   7      923.87      937.41     43.60 o 
   0  -4   7       94.77       93.78      9.46 o 
   1  -4   7      206.71      211.71      7.82 o 
   2  -4   7      427.88      427.27     15.27 o 
   3  -4   7        2.03        3.67      3.37 o 
   4  -4   7      194.40      218.11     13.00 o 
   5  -4   7      208.33      258.98     14.99 o 
   6  -4   7       22.63       29.43      7.90 o 
   7  -4   7        0.16       -2.18      7.41 o 
   8  -4   7        2.23        3.08      9.02 o 
  -9  -3   7       21.65       14.40     12.75 o 
  -8  -3   7        1.05        2.06     10.28 o 
  -7  -3   7        5.39        8.74      5.62 o 
  -6  -3   7      270.03      284.45     14.38 o 
  -5  -3   7        2.09        2.39      4.45 o 
  -4  -3   7       96.39       91.63      7.38 o 
  -3  -3   7        1.38        2.02      2.87 o 
  -2  -3   7      140.75      157.69      7.30 o 
  -1  -3   7      746.79      920.54     42.78 o 
   0  -3   7      288.04      310.14     17.69 o 
   1  -3   7       56.98       54.34      4.45 o 
   2  -3   7       14.95       17.03      3.13 o 
   3  -3   7       76.39       83.13     11.24 o 
   4  -3   7        3.98        7.40      4.94 o 
   5  -3   7      346.58      306.44     23.86 o 
   6  -3   7       12.90       17.74      6.67 o 
   7  -3   7        0.04       -9.37      6.25 o 
   8  -3   7       25.77       29.97     10.49 o 
  -9  -2   7       20.29       18.10     13.57 o 
  -8  -2   7       35.76       41.54     13.16 o 
  -7  -2   7        2.75        6.75      5.62 o 
  -6  -2   7       31.44       34.70     14.19 o 
  -5  -2   7       31.75       21.71      5.50 o 
  -4  -2   7      310.04      291.18     12.96 o 
  -3  -2   7      111.71      104.06      6.79 o 
  -2  -2   7      114.98      106.71      6.13 o 
  -1  -2   7      570.47      606.89     19.25 o 
   0  -2   7       56.13       64.48      3.64 o 
   1  -2   7     2247.27     2699.81     76.72 o 
   2  -2   7      258.46      278.09      9.59 o 
   3  -2   7        4.70        3.58      2.35 o 
   4  -2   7      446.08      453.96     18.68 o 
   5  -2   7       20.69       15.77      5.96 o 
   6  -2   7       15.89       11.27      5.96 o 
   7  -2   7        2.17       -3.70      6.11 o 
   8  -2   7        0.05       -4.23      7.25 o 
   9  -2   7        4.62        9.97      9.29 o 
  -9  -1   7        0.22       -4.52     12.34 o 
  -8  -1   7       14.90        3.29     10.28 o 
  -7  -1   7       17.41       22.78     13.99 o 
  -6  -1   7        6.71        4.26      4.33 o 
  -5  -1   7       58.23       70.09      7.38 o 
  -4  -1   7        0.17        1.30      3.35 o 
  -3  -1   7       94.37       95.89      6.67 o 
  -2  -1   7      160.82      166.50      8.00 o 
  -1  -1   7      398.40      400.21     13.82 o 
   0  -1   7      175.09      166.92      6.91 o 
   1  -1   7      213.06      199.70      8.67 o 
   2  -1   7     1982.94     2351.85     67.76 o 
   3  -1   7       99.42       93.95      5.37 o 
   4  -1   7       45.34       52.86      4.90 o 
   5  -1   7        7.84        5.98      5.21 o 
   6  -1   7       58.50       57.28      9.05 o 
   7  -1   7        4.36       -1.85      5.82 o 
   8  -1   7        1.65       -2.26      6.96 o 
   9  -1   7        0.03       -5.96      7.27 o 
  -9   0   7        0.56        3.70     11.93 o 
  -8   0   7        1.70       15.22     11.52 o 
  -7   0   7        4.88        5.76      9.46 o 
  -6   0   7      111.82       98.60      8.78 o 
  -5   0   7        0.84       -3.87      3.42 o 
  -4   0   7      420.57      502.28     18.90 o 
  -3   0   7      209.08      235.92     11.01 o 
  -2   0   7       15.29       16.76      3.34 o 
  -1   0   7       13.09       18.19      2.96 o 
   0   0   7      764.84      820.47     25.52 o 
   1   0   7       99.37      103.86      7.82 o 
   3   0   7      522.16      499.39     14.73 o 
   4   0   7      260.37      243.72      9.01 o 
   5   0   7        0.72        1.39      4.33 o 
   6   0   7       23.54       21.35      6.32 o 
   7   0   7        2.58        0.06      5.43 o 
   8   0   7       28.33       32.74      8.67 o 
   9   0   7       34.16       45.24     10.13 o 
  -9   1   7        2.51        0.82     11.52 o 
  -8   1   7        3.24       -1.65     10.69 o 
  -7   1   7      254.10      238.98     20.98 o 
  -6   1   7        3.59        1.46      4.29 o 
  -5   1   7      153.51      161.66      9.84 o 
  -4   1   7        3.45        4.87      3.63 o 
  -3   1   7      654.12      627.18     21.95 o 
  -2   1   7       95.70      102.65      6.38 o 
  -1   1   7      842.69      955.51     41.13 o 
   0   1   7      244.84      227.87     12.75 o 
   1   1   7     1687.14     1781.45     72.39 o 
   2   1   7        7.27        6.58      5.35 o 
   3   1   7       79.59       88.85      9.87 o 
   4   1   7      110.48      115.86      8.13 o 
   5   1   7        0.70        2.21      4.25 o 
   6   1   7       86.95       52.97     13.99 o 
   7   1   7       34.74       27.78      7.20 o 
   8   1   7        2.21       -0.43      6.38 o 
   9   1   7        0.43       -0.12      9.87 o 
  -8   2   7        5.86       -3.70     10.69 o 
  -7   2   7       15.02       29.20     11.52 o 
  -6   2   7        0.51       -4.11      7.82 o 
  -5   2   7        0.91        4.72      4.25 o 
  -4   2   7       19.67       21.38     10.90 o 
  -3   2   7       18.81       24.06      4.50 o 
  -2   2   7      178.58      150.13     11.52 o 
  -1   2   7      525.43      531.84     25.50 o 
   0   2   7      457.37      441.76     21.80 o 
   1   2   7      121.13      123.40      9.05 o 
   2   2   7     1127.20     1245.08     54.29 o 
   3   2   7       18.40       12.34      6.17 o 
   4   2   7      186.10      205.93     17.89 o 
   5   2   7        0.86        1.23      3.60 o 
   6   2   7        1.80        2.53      4.48 o 
   7   2   7        3.22        3.00      5.43 o 
   8   2   7        4.62        0.66      5.91 o 
   9   2   7       14.47       20.98     12.34 o 
  10   2   7        0.00        6.17     13.16 o 
  -8   3   7       10.96       -0.82     11.52 o 
  -7   3   7       39.71       28.38     12.34 o 
  -6   3   7       76.05       83.50     13.99 o 
  -5   3   7        1.20        3.01      4.03 o 
  -4   3   7       96.16       61.61      6.58 o 
  -3   3   7       48.17       46.48      8.23 o 
  -2   3   7      125.21      152.60     11.93 o 
  -1   3   7        3.27        3.29      3.70 o 
   0   3   7       89.24       74.45      7.40 o 
   1   3   7       10.17       14.40      4.52 o 
   2   3   7       62.40       55.94      9.05 o 
   3   3   7     2124.90     2245.83     93.78 o 
   4   3   7       39.95       37.05      5.10 o 
   5   3   7       61.05       62.88      6.72 o 
   6   3   7       17.80       21.79      5.62 o 
   7   3   7        5.94        5.76      5.21 o 
   8   3   7        7.91       11.11      9.05 o 
   9   3   7       13.57       18.92     12.34 o 
  10   3   7        2.47        7.40     12.34 o 
  -7   4   7        0.37        1.23      9.05 o 
  -6   4   7        0.34        0.82      7.40 o 
  -5   4   7       62.00       50.88      8.02 o 
  -4   4   7      101.31       80.62     11.52 o 
  -3   4   7        9.92       10.69      6.17 o 
  -2   4   7      324.77      303.56     18.92 o 
  -1   4   7      168.99      158.36     12.34 o 
   0   4   7        4.07        9.87      4.52 o 
   1   4   7       12.02       27.15      5.76 o 
   2   4   7        0.06       -0.82      3.29 o 
   3   4   7      287.43      288.75     19.74 o 
   4   4   7      364.70      354.75     14.93 o 
   5   4   7       16.95       17.94      4.55 o 
   6   4   7       53.96       50.18     11.52 o 
   7   4   7      132.56      117.64     15.22 o 
   8   4   7        0.12       -2.47      9.05 o 
   9   4   7        2.28        2.47      9.87 o 
  10   4   7        2.24        6.99     12.34 o 
  -7   5   7       12.29       15.22     11.93 o 
  -6   5   7       14.95       20.15     11.11 o 
  -5   5   7       16.04       14.81      8.64 o 
  -4   5   7       36.55       42.37     10.28 o 
  -3   5   7       56.31       44.42      9.46 o 
  -2   5   7       10.54        6.17      4.94 o 
  -1   5   7      514.29      499.35     26.74 o 
   0   5   7        3.54        4.11      4.11 o 
   1   5   7       10.60       10.69      5.35 o 
   2   5   7        1.90        0.00      4.11 o 
   3   5   7       54.99       56.35     10.69 o 
   4   5   7      115.04      107.77     13.57 o 
   5   5   7      583.02      573.80     32.49 o 
   6   5   7      136.43      115.17     15.63 o 
   7   5   7       13.21       19.33     10.28 o 
   8   5   7       40.50       53.88     13.99 o 
   9   5   7        0.31        2.88     10.69 o 
  10   5   7        8.93       19.74     13.16 o 
  -6   6   7        1.44       -7.40      7.82 o 
  -5   6   7        0.46      -10.49      6.99 o 
  -4   6   7        2.08        9.46      7.82 o 
  -3   6   7        2.03       -0.82      6.17 o 
  -2   6   7      106.61       64.99      9.87 o 
  -1   6   7       63.52       42.78      8.23 o 
   0   6   7      122.85       63.34      9.05 o 
   1   6   7       27.79       32.49      7.40 o 
   2   6   7       22.70       25.09      6.58 o 
   3   6   7       18.14       11.52      5.35 o 
   4   6   7      921.07      913.96     45.66 o 
   5   6   7      437.67      401.45     26.32 o 
   6   6   7      427.97      380.06     26.32 o 
   7   6   7       79.48       95.84     15.63 o 
   8   6   7       36.16       33.73     12.75 o 
   9   6   7        8.90       12.75     10.69 o 
  10   6   7        1.55        9.87     13.16 o 
  -6   7   7        0.09      -10.28      9.05 o 
  -5   7   7        0.21       -2.47      8.64 o 
  -4   7   7       58.31       64.99     12.75 o 
  -3   7   7       33.13       27.56      8.64 o 
  -2   7   7      369.95      290.81     20.57 o 
  -1   7   7        0.06       -1.65      4.52 o 
   0   7   7       65.75       51.42      8.64 o 
   1   7   7      493.91      465.62     26.32 o 
   2   7   7       59.30       35.79      6.99 o 
   3   7   7       12.42        3.29      4.94 o 
   4   7   7      149.88      111.47     14.40 o 
   5   7   7      166.43      152.19     16.86 o 
   6   7   7       31.28       37.43     11.52 o 
   7   7   7       66.84       66.63     13.99 o 
   8   7   7        1.73        3.70     10.69 o 
   9   7   7       14.50        5.35     11.52 o 
  10   7   7        2.05       11.93     13.57 o 
  -5   8   7        1.00       -0.41      8.23 o 
  -4   8   7        0.81        3.70      7.82 o 
  -3   8   7      242.95      248.85     20.57 o 
  -2   8   7       16.14       15.63      7.82 o 
  -1   8   7      227.26      218.82     18.10 o 
   0   8   7        0.06        1.23      5.76 o 
   1   8   7       78.31       72.80     10.28 o 
   2   8   7      239.81      248.44     18.10 o 
   3   8   7       57.95       69.51     10.69 o 
   4   8   7        1.38        0.41      4.94 o 
   5   8   7        0.00        4.52      9.05 o 
   6   8   7      115.04      117.64     16.86 o 
   7   8   7       75.91       71.57     13.99 o 
   8   8   7       85.41      115.17     17.69 o 
   9   8   7        1.96       -0.82     10.28 o 
  -4   9   7        2.28       -7.40      6.99 o 
  -3   9   7      242.54      198.67     18.92 o 
  -2   9   7      334.63      312.61     22.62 o 
  -1   9   7      148.67      169.05     16.45 o 
   0   9   7      195.55      221.70     18.51 o 
   1   9   7      236.11      248.44     18.51 o 
   2   9   7        0.71        1.65      5.35 o 
   3   9   7        0.21        1.23      6.17 o 
   4   9   7       75.86       63.76     10.69 o 
   5   9   7        5.84        0.82      8.64 o 
   6   9   7        0.00        3.25      6.83 o 
   7   9   7       21.23       31.20      8.42 o 
   8   9   7        3.27        8.64      9.87 o 
   9   9   7       12.34       13.16     11.11 o 
  -3  10   7       29.82       34.55     11.93 o 
  -2  10   7       89.48      118.05     16.04 o 
  -1  10   7       81.45      100.77     14.81 o 
   0  10   7        2.02        4.11      6.58 o 
   1  10   7       89.60       89.67     13.16 o 
   2  10   7      349.00      357.03     24.27 o 
   3  10   7        3.59        1.23      6.17 o 
   4  10   7        4.13        4.11      6.58 o 
   5  10   7       19.61       22.54      7.61 o 
   6  10   7       27.76       27.23      8.67 o 
   7  10   7       11.95        4.70      7.55 o 
   8  10   7        7.42       11.33      8.29 o 
   9  10   7        1.57        8.23     12.34 o 
  -2  11   7       51.31       69.10     13.99 o 
  -1  11   7       49.51       65.40     13.16 o 
   0  11   7      145.83      196.61     20.15 o 
   1  11   7       63.97       69.51     13.16 o 
   2  11   7        3.39        4.11      7.40 o 
   3  11   7      171.41      188.39     16.86 o 
   4  11   7        6.85       11.93      7.82 o 
   5  11   7        4.51        8.86      6.61 o 
   6  11   7        7.21       15.70      7.60 o 
   7  11   7        7.42        9.50      8.25 o 
   8  11   7        3.08        0.17      8.25 o 
  -1  12   7       25.04       40.72     12.75 o 
   0  12   7       19.66       39.49     11.93 o 
   1  12   7       86.51      124.22     16.86 o 
   2  12   7       12.55       16.86      9.46 o 
   3  12   7        0.36       -2.47      7.82 o 
   4  12   7       42.92       60.05     12.75 o 
   5  12   7       43.98       49.27      9.69 o 
   6  12   7       93.62      114.02     12.64 o 
   7  12   7        0.41        3.46      7.08 o 
   1  13   7        0.02       -8.64      9.05 o 
   2  13   7       90.94       95.02     16.04 o 
   3  13   7        1.51       -4.94      8.23 o 
   4  13   7        1.13       -4.52      8.23 o 
   5  13   7        0.08       -0.24      6.91 o 
   6  13   7        0.85       -0.52      7.79 o 
  -5 -12   8       17.91       18.51     12.34 o 
  -4 -12   8       31.14       27.56     13.57 o 
  -3 -12   8        2.07        2.47      9.05 o 
  -2 -12   8       16.19       -6.58     10.28 o 
  -1 -12   8        2.83       -0.41     10.69 o 
   0 -12   8       14.48       17.69     13.99 o 
  -7 -11   8        0.04       -5.35     11.11 o 
  -6 -11   8        0.02        0.82      9.87 o 
  -5 -11   8        0.21        2.06      9.87 o 
  -4 -11   8        7.28        4.11     10.28 o 
  -3 -11   8       10.54       16.45     11.52 o 
  -2 -11   8        0.01        1.65      9.46 o 
  -1 -11   8        1.37       -2.97      6.96 o 
   0 -11   8       17.05       10.63      8.29 o 
   1 -11   8       18.27       28.79     13.99 o 
   2 -11   8        0.42        9.05     13.16 o 
  -8 -10   8        5.95        4.52     12.34 o 
  -7 -10   8        2.97       -9.46      9.87 o 
  -6 -10   8       22.70       24.27     11.52 o 
  -5 -10   8        1.32        5.76      9.46 o 
  -4 -10   8        0.21       -6.17      7.82 o 
  -3 -10   8       25.31       17.28      9.87 o 
  -2 -10   8        6.56        5.74      6.25 o 
  -1 -10   8        4.02        9.87      6.69 o 
   0 -10   8       31.41       42.98      9.00 o 
   1 -10   8       26.91       26.32     12.75 o 
   2 -10   8        9.62        3.70     11.93 o 
   3 -10   8        1.78       -6.58     10.69 o 
  -8  -9   8        1.48       -1.65     10.28 o 
  -7  -9   8       34.13       34.14     13.16 o 
  -6  -9   8       24.98       34.55     12.75 o 
  -5  -9   8        0.20        7.40      9.05 o 
  -4  -9   8        9.97       20.98      9.46 o 
  -3  -9   8      140.53      149.31     17.28 o 
  -2  -9   8       93.89       91.04      9.58 o 
  -1  -9   8        0.53        1.03      5.53 o 
   0  -9   8      216.66      234.39     20.36 o 
   1  -9   8        9.75       20.69      7.41 o 
   2  -9   8        3.69        2.06      9.87 o 
   3  -9   8        0.00        0.82     11.11 o 
   4  -9   8        4.57        1.23     13.16 o 
  -8  -8   8        1.90        1.65      9.05 o 
  -7  -8   8        5.46       10.28     10.69 o 
  -6  -8   8       33.63       58.00     13.16 o 
  -5  -8   8        5.31        5.35      8.23 o 
  -4  -8   8       30.18       20.57      9.05 o 
  -3  -8   8      405.58      391.99     26.32 o 
  -2  -8   8      129.93      143.14     16.04 o 
  -1  -8   8       49.90       34.05     11.52 o 
   0  -8   8        1.52        3.39      5.37 o 
   1  -8   8       39.62       51.76      8.64 o 
   2  -8   8       36.58       49.36     13.16 o 
   3  -8   8        6.86        4.11     10.28 o 
   4  -8   8       14.19       25.91     12.75 o 
   5  -8   8        9.28       -3.29     13.16 o 
  -9  -7   8        5.88       24.27     12.75 o 
  -8  -7   8        1.13        1.23      9.46 o 
  -7  -7   8        0.33       -5.35      7.82 o 
  -6  -7   8       12.54        9.87      9.05 o 
  -5  -7   8       28.92       38.25     10.28 o 
  -4  -7   8      148.64      153.84     15.22 o 
  -3  -7   8        1.28        2.47      6.58 o 
  -2  -7   8       47.08       48.95     10.28 o 
  -1  -7   8      420.66      381.99     17.44 o 
   0  -7   8        1.79        2.92      4.63 o 
   1  -7   8     1257.68     1282.24     43.94 o 
   2  -7   8        2.47        8.64      8.64 o 
   3  -7   8       19.71       22.21     11.11 o 
   4  -7   8        1.56       -2.88      9.46 o 
   5  -7   8       18.96       17.28     12.34 o 
   6  -7   8        3.70       -4.94     11.52 o 
  -9  -6   8        4.57        2.47     10.28 o 
  -8  -6   8        5.85      -11.72      7.82 o 
  -7  -6   8       10.73       20.98     10.28 o 
  -6  -6   8       60.40       78.15     13.16 o 
  -5  -6   8        6.37       11.93      8.23 o 
  -4  -6   8      138.63      128.74     13.57 o 
  -3  -6   8      223.15      189.21     16.04 o 
  -2  -6   8        1.74        0.41      4.94 o 
  -1  -6   8        0.62       -2.88      5.35 o 
   0  -6   8      105.22       79.37      7.79 o 
   1  -6   8      325.41      316.86     15.34 o 
   2  -6   8      283.23      282.24     14.81 o 
   3  -6   8       22.34       19.74     10.69 o 
   4  -6   8        0.76        2.06      8.23 o 
   5  -6   8        7.96        5.76      9.87 o 
   6  -6   8       35.69       48.54     15.63 o 
  -8  -5   8        4.86        3.70      9.05 o 
  -7  -5   8       83.56       70.34     12.75 o 
  -6  -5   8     1337.25     1324.05     62.93 o 
  -5  -5   8      146.32      113.94     13.57 o 
  -4  -5   8        0.11       -3.70      4.94 o 
  -3  -5   8       12.08       13.16      6.17 o 
  -2  -5   8      208.99      201.14     15.22 o 
  -1  -5   8        8.02       20.57      6.58 o 
   0  -5   8      188.59      183.86     13.99 o 
   1  -5   8       11.76        9.99      7.82 o 
   2  -5   8       27.42       26.85      5.83 o 
   3  -5   8      458.47      494.00     31.67 o 
   4  -5   8       39.93       48.95     12.75 o 
   5  -5   8        9.51        7.40     10.28 o 
   6  -5   8       27.99       34.14     13.16 o 
   7  -5   8       33.95       23.86     14.81 o 
  -8  -4   8        0.60       -4.71      6.13 o 
  -7  -4   8       59.82       66.71     24.06 o 
  -6  -4   8      471.01      465.83     19.75 o 
  -5  -4   8      112.29       92.14     11.93 o 
  -4  -4   8       17.75       23.86      7.40 o 
  -3  -4   8      162.94      157.13     13.57 o 
  -2  -4   8        2.88        2.47      4.52 o 
  -1  -4   8      201.87      164.53     13.16 o 
   0  -4   8      104.73       96.66     10.69 o 
   1  -4   8        5.02        4.11      4.52 o 
   2  -4   8        6.37        4.21      3.63 o 
   3  -4   8       79.31       83.09     12.75 o 
   4  -4   8      361.10      363.61     27.15 o 
   5  -4   8       27.02       15.29      6.79 o 
   6  -4   8       14.02       15.22     10.28 o 
   7  -4   8       17.19       35.37     14.40 o 
  -9  -3   8        0.10       -3.29     11.93 o 
  -8  -3   8       19.99       24.18      7.60 o 
  -7  -3   8      134.85      113.60     13.37 o 
  -6  -3   8        3.92        4.55      5.23 o 
  -5  -3   8       90.00      102.55     15.01 o 
  -4  -3   8        3.01        4.66      3.85 o 
  -3  -3   8      250.34      245.45     10.95 o 
  -2  -3   8       31.61       30.32      3.80 o 
  -1  -3   8        7.19       13.16      5.35 o 
   0  -3   8        0.45       -1.23      3.70 o 
   1  -3   8        1.26        2.68      2.75 o 
   2  -3   8       99.83       92.83      5.49 o 
   3  -3   8        2.34        0.70      3.19 o 
   4  -3   8      441.37      424.08     28.38 o 
   5  -3   8        0.33        2.46      5.91 o 
   6  -3   8       14.80       20.01      7.41 o 
   7  -3   8        1.40       -2.22      6.67 o 
   8  -3   8        2.96        3.25      8.42 o 
  -9  -2   8       10.30       11.11     12.75 o 
  -8  -2   8       13.07        9.05     11.11 o 
  -7  -2   8       21.97       31.80      7.20 o 
  -6  -2   8        0.55       -0.99      4.79 o 
  -5  -2   8     1507.57     1683.96     72.80 o 
  -4  -2   8      180.33      172.96     10.13 o 
  -3  -2   8       81.14       94.75      7.02 o 
  -2  -2   8      521.95      539.92     20.57 o 
  -1  -2   8      192.00      219.63      8.67 o 
   0  -2   8      604.91      596.46     18.96 o 
   1  -2   8       69.41       73.76      5.96 o 
   2  -2   8       80.13       93.74      6.54 o 
   3  -2   8      267.03      237.22     26.98 o 
   4  -2   8      101.93       80.68     14.81 o 
   5  -2   8       13.04       20.51      6.99 o 
   6  -2   8       16.23       10.08      6.40 o 
   7  -2   8        4.61        6.34      7.41 o 
   8  -2   8        4.15        5.14      8.43 o 
  -9  -1   8       22.12        9.87     12.75 o 
  -8  -1   8        0.61       -4.52     10.28 o 
  -7  -1   8       37.56       42.60      7.81 o 
  -6  -1   8        4.67        2.01      5.76 o 
  -5  -1   8       75.55       89.26     12.75 o 
  -4  -1   8      424.18      417.69     16.86 o 
  -3  -1   8       58.70       63.30      5.91 o 
  -2  -1   8       67.43       77.32      5.83 o 
  -1  -1   8     1193.40     1266.14     38.11 o 
   0  -1   8      303.05      310.89     11.66 o 
   1  -1   8     1222.14     1301.71     39.21 o 
   2  -1   8        6.21        4.04      3.04 o 
   3  -1   8       33.61       39.44      4.84 o 
   4  -1   8       75.99       64.55     19.13 o 
   5  -1   8      134.59      128.68     32.70 o 
   6  -1   8       26.07       19.94      6.54 o 
   7  -1   8        4.20        3.84      5.83 o 
   8  -1   8        1.70        4.27      7.70 o 
   9  -1   8        0.24       -1.24      8.58 o 
  -9   0   8        5.23        9.87     13.16 o 
  -8   0   8        1.68        1.23     11.11 o 
  -7   0   8       10.07       33.32     11.52 o 
  -6   0   8      119.17       99.13     13.99 o 
  -5   0   8        2.35        0.58      3.92 o 
  -4   0   8      236.57      234.21     11.78 o 
  -3   0   8      732.21      802.82     26.85 o 
  -2   0   8      260.00      285.73     15.63 o 
  -1   0   8      172.17      161.08      7.71 o 
   0   0   8      110.61      111.02      6.13 o 
   1   0   8      178.54      193.08      8.67 o 
   3   0   8        1.74        1.16      2.18 o 
   4   0   8        0.93        4.99      2.76 o 
   5   0   8      155.49      162.88     15.22 o 
   6   0   8       79.28       53.84     10.49 o 
   7   0   8        0.01       -1.30      5.32 o 
   8   0   8        8.04        3.53      7.41 o 
   9   0   8        0.49       -2.54      7.55 o 
  -8   1   8       13.70       11.93     11.52 o 
  -7   1   8        0.28       10.28      9.87 o 
  -6   1   8        2.97        4.16      4.72 o 
  -5   1   8       13.95       30.88      8.43 o 
  -4   1   8        8.97        7.58      3.95 o 
  -3   1   8      136.76      142.22      9.25 o 
  -2   1   8      352.34      352.93     14.09 o 
  -1   1   8      355.59      386.18     14.46 o 
   0   1   8       48.59       49.77      6.17 o 
   1   1   8       20.18       24.27      4.94 o 
   2   1   8      538.96      526.08     26.74 o 
   3   1   8      256.43      297.39     18.92 o 
   4   1   8       94.78      114.36      8.49 o 
   5   1   8      234.88      229.92     12.65 o 
   6   1   8       15.15       12.72      5.53 o 
   7   1   8        1.07       -1.77      5.33 o 
   8   1   8       50.42       49.93     10.90 o 
   9   1   8        7.81       12.75     11.93 o 
  -8   2   8        4.59       11.11     11.93 o 
  -7   2   8       39.17       23.03     11.11 o 
  -6   2   8        2.19        8.18      5.32 o 
  -5   2   8       22.17       18.29      5.23 o 
  -4   2   8      328.60      286.06     13.52 o 
  -3   2   8      117.78       90.29     16.25 o 
  -2   2   8       10.25        3.70      4.11 o 
  -1   2   8     1509.46     1597.17     67.05 o 
   0   2   8      563.67      570.92     27.15 o 
   1   2   8      199.77      200.31     12.75 o 
   2   2   8     1383.52     1527.25     65.40 o 
   3   2   8      544.30      606.29     30.85 o 
   4   2   8        1.96        3.32      3.60 o 
   5   2   8      288.26      281.76     19.33 o 
   6   2   8        2.72        3.29      4.72 o 
   7   2   8        8.71       10.89      5.76 o 
   8   2   8        1.82       -2.82      5.91 o 
   9   2   8        9.33       23.45     13.57 o 
  -8   3   8        4.17       -3.29     11.52 o 
  -7   3   8       38.29       63.76     13.99 o 
  -6   3   8      115.92      135.74     16.45 o 
  -5   3   8        1.12        2.21      4.41 o 
  -4   3   8       61.00       53.79      6.50 o 
  -3   3   8      369.10      281.35     18.51 o 
  -2   3   8      882.89      895.86     41.54 o 
  -1   3   8     1373.53     1375.88     59.23 o 
   0   3   8      359.09      396.11     20.98 o 
   1   3   8      219.40      192.91     13.16 o 
   3   3   8      385.75      369.37     22.62 o 
   4   3   8      107.27      125.87      8.70 o 
   5   3   8       12.32       10.20      4.79 o 
   6   3   8       47.52       51.69      9.67 o 
   7   3   8       45.49       55.53     12.75 o 
   8   3   8        1.74       -3.70      9.46 o 
   9   3   8       19.20       28.79     12.75 o 
  -7   4   8       11.10        6.99     11.11 o 
  -6   4   8        8.27       13.99     10.28 o 
  -5   4   8      210.23      212.08     12.42 o 
  -4   4   8       51.71       49.36      9.87 o 
  -3   4   8       22.59       26.32      7.82 o 
  -1   4   8      294.46      361.55     20.98 o 
   0   4   8       26.97       18.92      5.76 o 
   1   4   8        3.86       -1.23      3.70 o 
   2   4   8       31.47       37.84      6.99 o 
   3   4   8       74.71       75.27     11.52 o 
   4   4   8      301.89      301.09     21.39 o 
   5   4   8      388.74      354.13     15.93 o 
   6   4   8       90.01      105.30     14.81 o 
   7   4   8      102.47      102.01     15.63 o 
   8   4   8       65.67       84.73     15.63 o 
   9   4   8        0.04        3.29     10.69 o 
  10   4   8        0.59       12.75     13.57 o 
  -7   5   8       21.28       15.63     12.75 o 
  -6   5   8        6.51       10.28     10.28 o 
  -5   5   8       16.20       13.57      9.46 o 
  -4   5   8      778.40      741.21     39.08 o 
  -3   5   8       13.70       16.86      7.82 o 
  -2   5   8       26.11       17.69      6.58 o 
  -1   5   8       25.09       10.28      5.76 o 
   0   5   8      496.94      505.52     27.15 o 
   1   5   8       24.96       40.31      7.82 o 
   2   5   8      432.57      422.84     23.45 o 
   3   5   8      349.30      361.14     23.86 o 
   4   5   8       55.44       52.24     11.11 o 
   5   5   8        1.61       13.99      9.05 o 
   6   5   8      184.18      226.64     19.74 o 
   7   5   8      122.53      140.26     17.69 o 
   8   5   8       23.84       23.45     11.52 o 
   9   5   8        0.50       -2.47     10.28 o 
  10   5   8        0.02        0.41     12.34 o 
  -6   6   8       26.61       20.15     11.93 o 
  -5   6   8       78.11       90.08     15.22 o 
  -4   6   8      120.60      132.45     15.63 o 
  -3   6   8      235.91      234.87     18.51 o 
  -2   6   8      147.90      167.82     15.22 o 
  -1   6   8      105.06       84.73     11.11 o 
   0   6   8       37.99       38.25      8.23 o 
   1   6   8      218.64      194.15     14.81 o 
   2   6   8       43.89       27.56      6.58 o 
   3   6   8      319.20      292.04     19.33 o 
   4   6   8      252.12      270.65     21.39 o 
   5   6   8       27.40       33.32     11.11 o 
   6   6   8       43.72       41.13     11.93 o 
   7   6   8        2.19        9.46      9.87 o 
   8   6   8        1.08        3.70     10.28 o 
   9   6   8        0.68        3.70     11.11 o 
  10   6   8        0.91        3.29     12.34 o 
  -6   7   8        0.08        6.99     11.11 o 
  -5   7   8      112.81      140.67     17.69 o 
  -4   7   8       67.88       71.98     13.57 o 
  -3   7   8       12.17       14.81      8.64 o 
  -2   7   8       38.57       43.19     10.28 o 
  -1   7   8       47.10       45.25      9.46 o 
   0   7   8        1.58        6.17      5.35 o 
   1   7   8      257.28      224.99     16.86 o 
   2   7   8       31.62       34.96      7.82 o 
   3   7   8        6.39        4.94      4.94 o 
   4   7   8      695.11      702.95     39.08 o 
   5   7   8       91.14       70.75     13.57 o 
   6   7   8       39.94       51.83     13.16 o 
   7   7   8       72.17       74.86     14.81 o 
   8   7   8       23.03       18.51     11.52 o 
   9   7   8        0.95        0.41     11.11 o 
  -5   8   8        2.20        1.23      9.87 o 
  -4   8   8       16.47       20.98     10.28 o 
  -3   8   8      187.97      176.46     17.69 o 
  -2   8   8        8.88        4.94      7.40 o 
  -1   8   8      120.97       90.08     12.75 o 
   0   8   8      164.40      168.23     15.63 o 
   1   8   8        2.85        3.70      6.17 o 
   2   8   8      238.15      253.38     18.92 o 
   3   8   8        7.75        9.87      5.76 o 
   4   8   8       67.18       60.46     10.28 o 
   5   8   8      242.76      231.16     20.98 o 
   6   8   8      143.63      103.24     15.63 o 
   7   8   8        4.91       -3.29      9.46 o 
   8   8   8       21.20       26.32     12.75 o 
   9   8   8       15.71       19.74     11.93 o 
  -4   9   8       58.50       50.59     13.57 o 
  -3   9   8        5.04       14.81      9.87 o 
  -2   9   8       14.37       18.51      8.64 o 
  -1   9   8       29.92       16.86      8.23 o 
   0   9   8        0.08        9.87      6.99 o 
   1   9   8       71.26       80.21     12.34 o 
   2   9   8       22.94       18.92      7.82 o 
   3   9   8      209.40      179.34     15.63 o 
   4   9   8       10.82       18.10      7.82 o 
   5   9   8        6.34        9.87      6.99 o 
   6   9   8        3.88        2.88      9.87 o 
   7   9   8       18.91       11.93     10.28 o 
   8   9   8        2.81       -1.65      9.05 o 
   9   9   8        1.48        0.82     11.11 o 
  -3  10   8        0.54        4.94      9.46 o 
  -2  10   8        0.54        2.88      8.23 o 
  -1  10   8       36.79       53.47     12.75 o 
   0  10   8      112.28      122.16     15.63 o 
   1  10   8        4.43       -0.82      6.17 o 
   2  10   8       26.41       37.02     10.28 o 
   3  10   8        0.17        2.47      6.99 o 
   4  10   8       13.20       21.39      9.05 o 
   5  10   8       25.34       24.68      9.46 o 
   7  10   8        0.06        6.58     11.11 o 
   8  10   8        2.44        3.70     10.69 o 
  -2  11   8        6.26        5.76     10.28 o 
  -1  11   8       11.64        8.23      9.46 o 
   0  11   8        0.45        2.88      7.40 o 
   1  11   8       35.35       30.03     10.69 o 
   2  11   8       27.19       30.44     10.28 o 
   3  11   8       14.43       23.45      9.05 o 
   4  11   8        0.11        3.70      7.40 o 
   5  11   8       40.22       45.25     11.93 o 
   6  11   8       19.98       17.28      9.46 o 
   7  11   8        7.59       28.79     12.34 o 
   8  11   8        0.22        8.23     11.93 o 
  -1  12   8        7.28        3.29     10.28 o 
   0  12   8        0.98       -0.82      9.87 o 
   1  12   8        1.93        2.88      8.64 o 
   2  12   8       51.40       69.51     13.57 o 
   3  12   8        0.81        7.82      9.05 o 
   4  12   8       55.18       58.41     13.16 o 
   5  12   8       16.77       16.45      9.87 o 
   6  12   8       10.47       10.28      9.87 o 
   7  12   8       23.06       27.97     11.52 o 
   2  13   8        0.32       -4.11      8.64 o 
   3  13   8       21.82       13.16     10.28 o 
   4  13   8       54.13       52.24     12.75 o 
   5  13   8        5.42        4.52      9.87 o 
  -4 -12   9        3.58        2.47     10.28 o 
  -3 -12   9       27.92       30.85     13.57 o 
  -2 -12   9       14.25        6.99     11.52 o 
  -1 -12   9        0.50        0.82     11.52 o 
  -6 -11   9        3.34        5.35     10.69 o 
  -5 -11   9        8.84       23.86     11.52 o 
  -4 -11   9        7.17       13.99     10.69 o 
  -3 -11   9        4.87       20.57     11.93 o 
  -2 -11   9        0.00       -1.23      9.46 o 
  -1 -11   9        9.05       14.69      8.13 o 
   0 -11   9       54.18       73.06     11.30 o 
   1 -11   9        0.22       -6.99     11.11 o 
  -7 -10   9       12.05        9.46     12.75 o 
  -6 -10   9        1.50        6.99     11.11 o 
  -5 -10   9       20.74        1.23      8.64 o 
  -4 -10   9      143.97      154.25     18.92 o 
  -3 -10   9        3.38        3.70      8.23 o 
  -2 -10   9        2.12        2.47      5.96 o 
  -1 -10   9       17.46       19.04      7.61 o 
   0 -10   9       34.36       39.93      9.13 o 
   1 -10   9       63.42       85.14     17.28 o 
   2 -10   9       48.28       45.66     15.63 o 
  -8  -9   9        6.59        2.47     12.34 o 
  -7  -9   9       17.12       10.28     12.75 o 
  -6  -9   9       14.52       21.80     11.11 o 
  -5  -9   9       30.09       35.79     11.93 o 
  -4  -9   9       18.78       12.34     10.28 o 
  -3  -9   9       16.32       12.34      9.05 o 
  -2  -9   9       38.02       32.30      7.41 o 
  -1  -9   9        0.37        4.70      5.96 o 
   0  -9   9        0.16        1.85      6.11 o 
   1  -9   9        0.01       -2.47      9.05 o 
   2  -9   9      109.03      107.36     18.10 o 
   3  -9   9        3.51        7.40     11.93 o 
  -8  -8   9       18.96       20.15     13.16 o 
  -7  -8   9        7.41        6.58     10.28 o 
  -6  -8   9        1.32       -2.06      8.23 o 
  -5  -8   9      160.70      174.81     19.33 o 
  -4  -8   9        1.44        5.35      8.23 o 
  -3  -8   9       41.64       48.12     11.93 o 
  -2  -8   9        8.32       -2.88      6.58 o 
  -1  -8   9       33.40       36.51      7.25 o 
   0  -8   9       34.24       36.96      9.87 o 
   1  -8   9       17.54       26.83      7.25 o 
   2  -8   9       15.92       16.04     11.11 o 
   3  -8   9       30.15       40.31     13.99 o 
   4  -8   9        0.04       -3.29     11.52 o 
  -8  -7   9       31.45       19.74     11.93 o 
  -7  -7   9       20.02       28.38     11.11 o 
  -6  -7   9        0.20        2.88      8.64 o 
  -5  -7   9        0.59       15.22      9.05 o 
  -4  -7   9       13.63       27.15      9.46 o 
  -3  -7   9       87.09       63.76     11.52 o 
  -2  -7   9       72.61       64.17     11.11 o 
  -1  -7   9       26.98       43.60      9.87 o 
   0  -7   9       10.52        2.18      4.79 o 
   1  -7   9        0.76        7.05      5.67 o 
   2  -7   9      198.46      193.73     19.33 o 
   3  -7   9       31.87       28.38     11.52 o 
   4  -7   9        3.76        8.23     10.28 o 
   5  -7   9       23.71       44.42     15.63 o 
  -9  -6   9        0.26       -2.47     10.69 o 
  -8  -6   9        1.22       -5.76      8.64 o 
  -7  -6   9       31.37       41.54     11.93 o 
  -6  -6   9       41.13       39.90     11.52 o 
  -5  -6   9       95.94       65.81     11.93 o 
  -4  -6   9       11.19       16.45      7.40 o 
  -3  -6   9        8.23        3.29      6.58 o 
  -2  -6   9       25.46       33.32      8.64 o 
  -1  -6   9      370.19      320.83     21.39 o 
   0  -6   9      168.44      142.89     10.01 o 
   1  -6   9      260.04      240.62     20.15 o 
   2  -6   9      103.97       92.42     29.82 o 
   3  -6   9     1735.04     1981.76     96.25 o 
   4  -6   9        1.57        6.58     10.28 o 
   5  -6   9        0.02       -2.06     11.11 o 
   6  -6   9        6.39        3.29     12.75 o 
  -8  -5   9       35.08       32.49     11.52 o 
  -7  -5   9        6.17       15.63      9.05 o 
  -6  -5   9       85.57      101.19     13.99 o 
  -5  -5   9      337.76      386.64     25.50 o 
  -4  -5   9        0.17        1.23      6.17 o 
  -3  -5   9       14.09       12.75      6.58 o 
  -2  -5   9      187.72      194.56     15.63 o 
  -1  -5   9       41.36       32.91      7.82 o 
   0  -5   9      238.59      243.50     17.28 o 
   1  -5   9        0.07        0.41      3.78 o 
   2  -5   9        3.39        5.68      4.74 o 
   3  -5   9     1063.33     1051.34     56.35 o 
   4  -5   9      138.43      171.93     20.98 o 
   5  -5   9        4.76       -1.23      8.64 o 
   6  -5   9        2.42        0.82     11.93 o 
   7  -5   9        0.14       -6.17     11.52 o 
  -8  -4   9        4.63       -2.88      7.40 o 
  -7  -4   9       21.24       23.45      9.46 o 
  -6  -4   9       81.62       76.51     12.34 o 
  -5  -4   9       21.11       18.92      8.23 o 
  -4  -4   9     1395.17     1386.57     64.99 o 
  -3  -4   9       90.83       66.63      9.87 o 
  -2  -4   9      101.14       65.81      9.46 o 
  -1  -4   9        7.80        6.58      4.94 o 
   0  -4   9      171.12      206.48     15.22 o 
   1  -4   9      208.42      213.48     15.22 o 
   2  -4   9      985.26     1022.14     46.89 o 
   3  -4   9        1.45        0.41      6.17 o 
   4  -4   9       15.56       22.62      9.87 o 
   5  -4   9       94.00      124.22     18.51 o 
   6  -4   9        3.54       -2.47     10.28 o 
   7  -4   9        1.64        7.40     11.93 o 
  -8  -3   9        0.22      -11.11      7.40 o 
  -7  -3   9        2.02        2.06      7.82 o 
  -6  -3   9       13.13       15.86      8.23 o 
  -5  -3   9      443.46      439.29     26.74 o 
  -4  -3   9        4.19        2.88      5.76 o 
  -3  -3   9       16.77       12.34      6.17 o 
  -2  -3   9        7.81        6.17      4.94 o 
  -1  -3   9      198.93      187.15     14.40 o 
   0  -3   9      729.06      753.13     37.02 o 
   1  -3   9       35.00       38.66      7.40 o 
   2  -3   9      143.58      138.36      8.78 o 
   3  -3   9       71.73       80.90      7.38 o 
   4  -3   9      240.19      234.45     20.15 o 
   5  -3   9       28.14       20.98     10.28 o 
   6  -3   9        3.32        0.00      9.46 o 
   7  -3   9        2.79        9.87     11.52 o 
   8  -3   9        0.85        3.29     13.99 o 
  -9  -2   9        1.09       -3.70     13.16 o 
  -8  -2   9       24.31       28.38     13.16 o 
  -7  -2   9        8.13        6.38      6.61 o 
  -6  -2   9      129.51      106.09     25.71 o 
  -5  -2   9      806.73      819.36     40.31 o 
  -4  -2   9      236.64      249.37     12.50 o 
  -3  -2   9      269.11      255.03     22.62 o 
  -2  -2   9       40.95       45.02      6.38 o 
  -1  -2   9        2.10        2.11      2.12 o 
   0  -2   9     1232.99     1413.82     41.98 o 
   1  -2   9     1090.95     1225.75     55.12 o 
   2  -2   9        0.23       -0.47      3.04 o 
   3  -2   9       50.98       48.94      4.96 o 
   5  -2   9       19.77       11.19      8.02 o 
   6  -2   9       15.19       16.81      7.09 o 
   7  -2   9       16.99       13.30      8.43 o 
   8  -2   9        0.68       -6.39      7.96 o 
  -8  -1   9       52.15       57.17     15.63 o 
  -7  -1   9      116.37      139.40     11.93 o 
  -6  -1   9        0.36        3.48      4.72 o 
  -5  -1   9        3.71        5.84      5.76 o 
  -4  -1   9       94.95       71.04      7.12 o 
  -3  -1   9       88.31       79.26     27.76 o 
  -2  -1   9      671.97      695.49     23.25 o 
  -1  -1   9      946.65     1011.98     31.39 o 
   0  -1   9       28.81       34.51      3.80 o 
   1  -1   9      243.36      288.56     11.35 o 
   2  -1   9      571.98      615.54     21.07 o 
   3  -1   9        7.23        4.06      2.66 o 
   4  -1   9        0.77       -1.36      4.55 o 
   5  -1   9      171.18      172.14     11.88 o 
   6  -1   9        5.34        2.45      5.73 o 
   7  -1   9        2.90        8.49      6.61 o 
   8  -1   9        2.00       -4.34      7.84 o 
  -8   0   9        0.04       -2.88     11.11 o 
  -7   0   9       25.37       27.99      7.08 o 
  -6   0   9       84.56       82.11     25.71 o 
  -5   0   9        3.07        2.94      4.48 o 
  -4   0   9       17.17       16.36      4.92 o 
  -3   0   9        0.67       -0.29      3.34 o 
  -2   0   9       36.99       26.58      4.33 o 
  -1   0   9      506.14      543.48     19.14 o 
   0   0   9      135.88      139.52      7.31 o 
   1   0   9       38.30       51.07      4.84 o 
   2   0   9        6.89        3.50      3.50 o 
   3   0   9      666.88      707.50     30.64 o 
   4   0   9       55.84       45.70      8.04 o 
   5   0   9       41.68       28.20      6.21 o 
   6   0   9      141.11       89.25     16.86 o 
   7   0   9       47.50       43.20      8.55 o 
   8   0   9        2.54       14.40      8.14 o 
   9   0   9        5.46       -2.27      8.49 o 
  -8   1   9       40.07       64.58     15.63 o 
  -7   1   9        0.79       -1.23      9.87 o 
  -6   1   9       73.60       58.80     10.28 o 
  -5   1   9       19.66       12.80      9.05 o 
  -4   1   9       96.90       66.22      7.12 o 
  -3   1   9       28.76       25.97      4.94 o 
  -2   1   9       14.07       10.44      3.75 o 
  -1   1   9        6.46        4.05      2.75 o 
   0   1   9       75.18       76.33      5.83 o 
   1   1   9     1213.35     1352.43     56.76 o 
   2   1   9       17.17       22.62      7.40 o 
   3   1   9       71.50       77.33     11.11 o 
   4   1   9      108.02      111.19     15.22 o 
   5   1   9       30.51       19.73      5.53 o 
   6   1   9        1.74       -4.16      5.14 o 
   7   1   9        3.52        8.20      6.21 o 
   8   1   9        0.00       -1.62      6.96 o 
   9   1   9        0.48        0.00     11.93 o 
  -8   2   9       14.87        9.05     12.34 o 
  -7   2   9        0.00       -1.23      9.87 o 
  -6   2   9        1.72        5.44      5.10 o 
  -5   2   9        0.75        5.98      4.92 o 
  -4   2   9       17.72       15.16      5.14 o 
  -3   2   9      107.45      114.56      8.14 o 
  -2   2   9       52.57       47.79      5.67 o 
  -1   2   9        9.60       25.91      5.76 o 
   0   2   9        0.37        4.52      3.70 o 
   1   2   9        3.51       13.57      4.94 o 
   2   2   9      729.17      792.62     37.84 o 
   3   2   9        3.20        8.23      7.40 o 
   4   2   9        7.25        4.06      4.23 o 
   5   2   9        0.21       -4.84      4.33 o 
   6   2   9       57.80       38.35     15.42 o 
   7   2   9       61.18       49.67     19.74 o 
   8   2   9       13.38       17.28     11.52 o 
   9   2   9       15.52       20.98     13.16 o 
  -7   3   9        0.49      -12.34      8.64 o 
  -6   3   9        8.82       22.21     10.69 o 
  -5   3   9      133.01      111.36     10.01 o 
  -4   3   9        1.12        0.41      3.95 o 
  -3   3   9       18.13       13.99      6.58 o 
  -2   3   9       74.28       79.80      9.87 o 
  -1   3   9      139.40      120.11     10.69 o 
   0   3   9        8.91        4.11      4.11 o 
   1   3   9       93.82      105.71     10.28 o 
   2   3   9      283.79      270.65     16.86 o 
   3   3   9      448.88      478.78     27.56 o 
   4   3   9       74.20       66.22     11.52 o 
   5   3   9        7.48        6.75      4.79 o 
   6   3   9        2.61        7.64      6.38 o 
   7   3   9       28.65       37.84     11.93 o 
   8   3   9       44.38       50.59     13.99 o 
   9   3   9        8.60        2.88     11.93 o 
  -7   4   9       21.85       48.95     13.99 o 
  -6   4   9        9.47       11.93     10.28 o 
  -5   4   9        1.20        4.95      5.03 o 
  -4   4   9       20.11       11.43      5.03 o 
  -3   4   9       56.55       48.12      9.46 o 
  -2   4   9        0.88        2.47      5.35 o 
  -1   4   9       22.73       32.49      7.40 o 
   0   4   9       83.07       79.80      9.46 o 
   1   4   9      801.01      883.11     41.13 o 
   2   4   9      169.19      183.04     13.57 o 
   3   4   9      221.71      215.12     17.69 o 
   4   4   9       95.68       88.43     13.16 o 
   5   4   9      213.34      202.22     11.42 o 
   6   4   9      167.09      155.07     17.69 o 
   7   4   9        0.12        0.82      8.23 o 
   8   4   9        2.84        9.46     11.11 o 
   9   4   9        0.12       14.81     12.75 o 
  -6   5   9       85.88       90.49     16.04 o 
  -5   5   9        7.72       12.34      5.48 o 
  -4   5   9       34.42       36.61     10.28 o 
  -3   5   9      215.68      201.96     17.28 o 
  -2   5   9        0.01        1.23      5.76 o 
  -1   5   9       69.21       51.00      9.05 o 
   0   5   9       14.91       16.45      6.58 o 
   1   5   9      149.30      115.58     11.11 o 
   2   5   9      306.06      212.24     15.63 o 
   3   5   9      258.85      214.30     15.63 o 
   4   5   9      200.68      185.10     16.86 o 
   5   5   9      257.02      289.16     22.21 o 
   6   5   9        0.35        0.00      8.64 o 
   7   5   9       28.61       24.68     11.93 o 
   8   5   9        2.78       -4.11      9.87 o 
   9   5   9        3.91       -2.88     10.69 o 
  -6   6   9       33.64       46.07     13.57 o 
  -5   6   9       30.40       33.32     11.93 o 
  -4   6   9       88.36       90.49     13.99 o 
  -3   6   9        2.34        0.41      6.17 o 
  -2   6   9       83.27       71.98     11.52 o 
  -1   6   9      104.11       91.73     11.93 o 
   0   6   9      322.42      307.67     20.57 o 
   1   6   9      318.96      319.60     20.57 o 
   2   6   9       33.33       28.79      7.40 o 
   3   6   9      221.52      249.26     17.69 o 
   4   6   9      624.97      675.39     37.84 o 
   5   6   9      405.27      398.98     27.15 o 
   6   6   9        0.95        6.17      9.05 o 
   7   6   9        0.01        3.29      9.46 o 
   8   6   9        0.12        5.76     11.11 o 
   9   6   9        6.76       19.74     13.57 o 
  -5   7   9      102.82       90.08     16.45 o 
  -4   7   9       36.61       32.08     11.11 o 
  -3   7   9       12.90       17.28      9.46 o 
  -2   7   9      145.29      171.93     16.45 o 
  -1   7   9       23.42       19.74      8.64 o 
   0   7   9        3.72        6.17      6.58 o 
   1   7   9       90.91       90.90     12.34 o 
   2   7   9      449.54      450.40     26.74 o 
   3   7   9       37.15       43.19      9.46 o 
   4   7   9        0.73       -0.41      5.35 o 
   5   7   9       24.80       18.10     10.69 o 
   6   7   9       85.09       65.40     13.99 o 
   7   7   9        0.02       18.92     10.28 o 
   8   7   9       12.42        9.05     10.69 o 
   9   7   9        8.53       15.22     12.75 o 
  -4   8   9       14.81       23.03     11.52 o 
  -3   8   9       33.80       43.60     11.52 o 
  -2   8   9      175.38      180.98     17.28 o 
  -1   8   9      263.00      268.18     21.39 o 
   0   8   9      123.86      138.62     15.63 o 
   1   8   9       50.55       53.88     10.69 o 
   2   8   9       91.96       78.56     11.93 o 
   3   8   9      103.51       97.07     12.34 o 
   4   8   9        5.26        6.58      6.58 o 
   5   8   9       20.89       13.16     10.69 o 
   6   8   9       88.61       74.45     15.22 o 
   7   8   9        8.47       -7.40      9.87 o 
   8   8   9       29.87       41.13     14.40 o 
   9   8   9       22.05       17.28     13.16 o 
  -4   9   9       11.28       11.11     10.69 o 
  -3   9   9       66.36       78.15     15.22 o 
  -2   9   9        1.90       -0.82      7.40 o 
  -1   9   9       34.23       38.66     11.52 o 
   0   9   9       36.76       68.69     12.75 o 
   1   9   9      138.91      153.42     16.45 o 
   2   9   9        0.33       -4.94      5.35 o 
   3   9   9       40.98       53.47     11.11 o 
   4   9   9      139.38      123.81     15.22 o 
   5   9   9       75.70       59.23     11.52 o 
   6   9   9        1.84       -5.35      8.64 o 
   7   9   9        4.11        5.35     10.69 o 
   8   9   9        2.24       -7.82     10.69 o 
   9   9   9       25.16       10.69     13.57 o 
  -3  10   9        8.80        0.41      9.87 o 
  -2  10   9        3.14       -1.65      8.64 o 
  -1  10   9       62.78       85.56     14.81 o 
   0  10   9        0.29       -1.23      7.82 o 
   1  10   9      104.04      143.14     17.28 o 
   2  10   9        9.13       32.49      9.87 o 
   3  10   9       19.44       20.98      9.46 o 
   4  10   9        0.35       -1.65      6.58 o 
   5  10   9       36.68       39.49     10.28 o 
   6  10   9        0.21       -1.23      7.40 o 
   7  10   9       35.19       37.43     13.57 o 
   8  10   9        0.26       -5.35      9.46 o 
  -1  11   9        1.59        8.23      9.46 o 
   0  11   9       74.03       60.05     13.99 o 
   1  11   9       76.42       97.90     16.04 o 
   2  11   9       11.41       13.16      9.46 o 
   3  11   9       36.17       56.35     12.75 o 
   4  11   9        1.17       -3.29      7.40 o 
   5  11   9        1.84        9.05      9.46 o 
   6  11   9        0.11        3.70      8.64 o 
   0  12   9       31.86       42.37     13.99 o 
   1  12   9       39.84       37.43     12.34 o 
   2  12   9        8.22       11.93      9.87 o 
   3  12   9       24.06       21.39     10.69 o 
   4  12   9       39.23       35.37     11.52 o 
   5  12   9        0.09       -2.88      8.64 o 
   6  12   9        2.42       -6.58      9.46 o 
   3  13   9        2.32        2.88      8.64 o 
   4  13   9       33.38       38.66     12.75 o 
  -5 -11  10        0.94       -2.88     10.69 o 
  -4 -11  10        3.41        3.70      9.87 o 
  -3 -11  10       37.23       39.08     13.57 o 
  -2 -11  10       34.86       37.02     12.75 o 
  -1 -11  10       21.78       10.90      8.14 o 
   0 -11  10        4.31        3.29     11.93 o 
  -6 -10  10        3.32       13.99     12.34 o 
  -5 -10  10       50.70       68.69     16.04 o 
  -4 -10  10        0.02       -0.82      8.64 o 
  -3 -10  10        1.41        1.44      6.69 o 
  -2 -10  10      100.39      136.93     32.29 o 
  -1 -10  10       68.96       83.69     13.37 o 
   0 -10  10        1.14       -3.91      6.98 o 
   1 -10  10        0.06       -3.70     11.52 o 
   2 -10  10       16.09       20.57     13.57 o 
  -7  -9  10        1.13       -4.94      9.46 o 
  -6  -9  10        4.54       11.52     11.52 o 
  -5  -9  10        0.33       -6.58      9.05 o 
  -4  -9  10       49.33       54.71     13.57 o 
  -3  -9  10        9.69       13.57      9.87 o 
  -2  -9  10       53.59       44.29      8.73 o 
  -1  -9  10       16.33       26.74      7.85 o 
   0  -9  10        0.35       15.22      7.27 o 
   1  -9  10       15.30        8.64     10.28 o 
   2  -9  10        0.03        2.06     11.93 o 
   3  -9  10        2.57       -0.41     11.11 o 
  -8  -8  10       15.01       25.09     13.57 o 
  -7  -8  10        0.77        6.17     10.28 o 
  -6  -8  10       16.00       34.96     13.16 o 
  -5  -8  10        0.38        4.52      9.46 o 
  -4  -8  10       44.66       32.08     11.11 o 
  -3  -8  10        7.58        4.11      8.23 o 
  -2  -8  10        0.01        5.76      7.82 o 
  -1  -8  10        2.24        0.13      5.96 o 
   0  -8  10        7.79       12.35      6.25 o 
   1  -8  10       86.16       76.73     11.93 o 
   2  -8  10       17.72        4.11     10.28 o 
   3  -8  10        1.33        6.17     10.69 o 
   4  -8  10        0.19       -3.70     12.34 o 
  -8  -7  10       58.81       51.00     13.99 o 
  -7  -7  10       15.57        0.41      9.46 o 
  -6  -7  10       16.54        2.47      7.82 o 
  -5  -7  10       36.54       49.36     11.93 o 
  -4  -7  10      175.02      202.37     18.10 o 
  -3  -7  10       82.16       62.11     11.52 o 
  -2  -7  10       33.99       35.37      9.46 o 
  -1  -7  10       64.39       64.58     11.52 o 
   0  -7  10       16.50       17.55      5.96 o 
   1  -7  10       25.40       30.90      7.38 o 
   2  -7  10       21.50       50.59     13.57 o 
   3  -7  10        8.93       22.21     12.34 o 
   4  -7  10       10.96       14.81     12.75 o 
   5  -7  10        0.21        4.52     14.40 o 
  -8  -6  10       45.14       47.30     13.99 o 
  -7  -6  10        0.68        6.99      9.05 o 
  -6  -6  10       24.90       18.92      9.46 o 
  -5  -6  10       22.93       10.28      7.82 o 
  -4  -6  10       31.52       42.37     10.69 o 
  -3  -6  10      104.57      112.70     13.99 o 
  -2  -6  10        5.78        5.35      6.17 o 
  -1  -6  10        1.35       -2.47      5.76 o 
   0  -6  10       43.85       49.77      9.87 o 
   1  -6  10      341.97      337.97     24.68 o 
   2  -6  10       10.83       11.93      9.46 o 
   3  -6  10       79.16       81.44     15.63 o 
   4  -6  10        0.35        2.88      9.87 o 
   5  -6  10        0.01       -2.88      9.87 o 
   6  -6  10        9.99       16.86     15.22 o 
  -8  -5  10       66.64       85.97     15.63 o 
  -7  -5  10        8.48       10.69      9.46 o 
  -6  -5  10       10.59       12.75      8.64 o 
  -5  -5  10       34.44       36.61     10.28 o 
  -4  -5  10      231.22      220.88     18.10 o 
  -3  -5  10       83.24       59.23     10.28 o 
  -2  -5  10      120.03       74.04     11.11 o 
  -1  -5  10        0.30        8.23      6.17 o 
   0  -5  10        0.05        0.00      4.52 o 
   1  -5  10      508.05      492.17     20.91 o 
   2  -5  10       68.88       77.14     16.66 o 
   3  -5  10       42.69       41.96     12.75 o 
   4  -5  10       10.21       11.11     11.11 o 
   5  -5  10       25.17       21.80     12.34 o 
   6  -5  10        2.93       10.28     13.57 o 
  -8  -4  10       11.89        7.40      9.87 o 
  -7  -4  10       86.58       63.34     13.57 o 
  -6  -4  10      148.87      149.72     17.28 o 
  -5  -4  10      147.85      152.19     16.04 o 
  -4  -4  10      407.36      456.57     28.38 o 
  -3  -4  10       74.79       58.41      9.87 o 
  -2  -4  10        0.42       -3.29      4.11 o 
  -1  -4  10      221.89      188.80     15.22 o 
   0  -4  10        7.57        8.64      5.35 o 
   1  -4  10       73.34       74.04      9.87 o 
   2  -4  10       23.89       27.34      5.53 o 
   3  -4  10       18.07       25.91     10.28 o 
   4  -4  10        2.12        3.70      9.05 o 
   5  -4  10       20.88       18.10     11.93 o 
   6  -4  10        0.67       -3.29     10.69 o 
   7  -4  10        6.21        9.05     13.16 o 
  -8  -3  10        0.91        0.00      8.64 o 
  -7  -3  10        0.59        3.29      8.23 o 
  -6  -3  10       17.87       15.63      8.23 o 
  -5  -3  10       87.09       85.56     12.75 o 
  -4  -3  10       54.90       52.65     10.28 o 
  -3  -3  10      153.42      166.59     15.22 o 
  -2  -3  10        0.33       -1.23      4.11 o 
  -1  -3  10      111.60       69.93      9.46 o 
   0  -3  10        0.67       -0.41      3.70 o 
   1  -3  10       61.77       58.82      9.05 o 
   2  -3  10       29.04       22.79      5.08 o 
   3  -3  10       40.42       37.44      6.13 o 
   4  -3  10      201.73      183.45     18.51 o 
   5  -3  10       11.10       16.86     10.28 o 
   6  -3  10        0.00       -3.29      9.46 o 
   7  -3  10        2.10        1.65      9.87 o 
  -7  -2  10       38.70       31.67     11.11 o 
  -6  -2  10       43.07       64.58     11.93 o 
  -5  -2  10      110.80       99.95     13.16 o 
  -4  -2  10       50.94       36.61      8.64 o 
  -3  -2  10      255.91      237.75     18.10 o 
  -2  -2  10      112.31      111.47     11.52 o 
  -1  -2  10        0.91        1.65      4.52 o 
   0  -2  10      567.20      655.65     33.73 o 
   1  -2  10       67.64       81.44      9.87 o 
   2  -2  10      133.26      135.74     11.93 o 
   3  -2  10      110.40      118.39     18.51 o 
   4  -2  10        0.20       -2.47      6.58 o 
   5  -2  10       53.97       57.59     13.16 o 
   6  -2  10       40.27       25.50     11.52 o 
   7  -2  10        6.91        4.52     10.28 o 
   8  -2  10        9.88        9.46     13.16 o 
  -8  -1  10        0.96       -4.11     11.52 o 
  -7  -1  10        5.36       -2.63      6.16 o 
  -6  -1  10       17.76       20.09      6.39 o 
  -5  -1  10       50.03       37.07     10.08 o 
  -4  -1  10      220.58      223.14     11.88 o 
  -3  -1  10       55.18       53.25      6.21 o 
  -2  -1  10        6.05        5.60      3.04 o 
  -1  -1  10      183.15      180.72     10.69 o 
   0  -1  10      358.86      410.27     16.86 o 
   1  -1  10       28.09       37.49      4.33 o 
   2  -1  10       44.02       56.15      6.11 o 
   3  -1  10        3.38        5.37      3.33 o 
   4  -1  10       75.96       77.57     18.72 o 
   5  -1  10        6.64       10.04      5.91 o 
   6  -1  10        2.77       -1.71      5.91 o 
   7  -1  10       63.65       70.71     12.34 o 
   8  -1  10       21.04       22.83      9.60 o 
  -8   0  10        0.15       -3.70     12.34 o 
  -7   0  10        3.49        2.63      5.78 o 
  -6   0  10       15.82       13.23      6.01 o 
  -5   0  10       10.83        5.11      5.33 o 
  -4   0  10        8.02       11.78      4.79 o 
  -3   0  10     1284.16     1318.01     41.94 o 
  -2   0  10        0.06        2.47      3.04 o 
  -1   0  10       23.26       30.52      4.55 o 
   0   0  10      139.05      142.60      7.71 o 
   1   0  10      994.18      993.92     31.48 o 
   2   0  10        4.76        7.01      3.65 o 
   4   0  10       28.15       41.64      6.86 o 
   5   0  10       23.32       23.50      6.25 o 
   6   0  10        3.78        5.26      5.73 o 
   7   0  10        0.01       -4.39      6.21 o 
   8   0  10       26.52       23.30      8.60 o 
  -8   1  10        0.73       -0.82     11.93 o 
  -7   1  10        0.58        2.06     11.11 o 
  -6   1  10        0.56       10.67      6.01 o 
  -5   1  10       66.03       70.00      8.37 o 
  -4   1  10        0.07       -1.04      3.80 o 
  -3   1  10       80.10       74.42      7.61 o 
  -2   1  10      342.06      327.52     14.05 o 
  -1   1  10        5.23        5.46      3.04 o 
   0   1  10        1.22        1.80      2.75 o 
   1   1  10     1069.32     1119.43     35.43 o 
   2   1  10      240.28      244.90     15.22 o 
   3   1  10      277.49      283.22     13.05 o 
   4   1  10        5.15        6.23      3.18 o 
   5   1  10        1.98        2.02      5.02 o 
   6   1  10        2.10       -0.76      5.33 o 
   7   1  10       88.04       74.06     21.39 o 
   8   1  10        3.79        9.87      7.71 o 
   9   1  10        2.44       -1.65     11.93 o 
  -7   2  10        1.37        2.47     11.11 o 
  -6   2  10       18.57       12.27      6.21 o 
  -5   2  10       10.61        5.59      4.79 o 
  -4   2  10      311.11      312.73     33.32 o 
  -3   2  10      236.89      183.53     43.39 o 
  -2   2  10       11.93        9.03      3.63 o 
  -1   2  10      596.82      610.41     30.03 o 
   0   2  10      146.56      156.30     11.52 o 
   1   2  10        1.75       -2.06      4.11 o 
   2   2  10        6.36        4.94      4.52 o 
   3   2  10        2.42        4.11      7.40 o 
   4   2  10      445.52      487.42     28.79 o 
   5   2  10       19.85        9.52      5.40 o 
   6   2  10       13.98       13.74      7.40 o 
   7   2  10       24.11       16.79      9.87 o 
   8   2  10        1.20       -2.47     11.11 o 
   9   2  10        0.01       -7.82     10.69 o 
  -7   3  10       15.20       10.69     11.93 o 
  -6   3  10       10.16       15.22     10.28 o 
  -5   3  10       19.08       15.07      6.21 o 
  -4   3  10        6.59        7.94      4.84 o 
  -3   3  10      175.18      154.19     10.03 o 
  -2   3  10       25.86        8.64      5.76 o 
  -1   3  10       48.18       51.42      8.23 o 
   0   3  10      129.49      135.74     11.52 o 
   1   3  10       23.38       32.08      6.99 o 
   2   3  10        1.44        3.29      4.94 o 
   3   3  10        3.69        1.65      7.82 o 
   4   3  10       12.48        6.99      9.46 o 
   5   3  10      550.62      537.40     22.24 o 
   6   3  10       98.06       86.38     14.40 o 
   7   3  10        0.22        9.46     10.28 o 
   8   3  10        0.98       -6.17     10.28 o 
   9   3  10        2.52        5.35     11.93 o 
  -7   4  10        0.00        3.29     11.52 o 
  -6   4  10       11.75       23.86     11.93 o 
  -5   4  10       58.99       74.59      9.08 o 
  -4   4  10       20.15       24.48      6.21 o 
  -3   4  10      110.08       74.86     11.11 o 
  -2   4  10       13.54       16.45      6.99 o 
  -1   4  10       41.65       30.44      7.40 o 
   0   4  10        0.09       -0.41      4.52 o 
   1   4  10      119.07      122.16     11.52 o 
   2   4  10       69.44       67.87      9.46 o 
   4   4  10      447.80      397.34     25.91 o 
   5   4  10      242.61      237.75     13.29 o 
   6   4  10       43.33       61.29     13.16 o 
   7   4  10       11.40       14.40     11.11 o 
   8   4  10        4.37       -1.65     10.28 o 
   9   4  10        0.01       -0.82     11.93 o 
  -6   5  10       75.89       56.35     14.40 o 
  -5   5  10        0.84        5.29      5.23 o 
  -4   5  10       33.15       29.62      9.87 o 
  -3   5  10        0.00        1.23      6.99 o 
  -2   5  10       12.28       17.69      7.82 o 
  -1   5  10      201.25      195.79     16.04 o 
   0   5  10       60.73       54.71      9.05 o 
   1   5  10      154.61      138.62     12.75 o 
   2   5  10        0.33       -4.94      4.52 o 
   3   5  10      183.71      148.90     13.16 o 
   4   5  10        0.13       -1.65      9.46 o 
   5   5  10        1.04        0.41      9.05 o 
   6   5  10       44.84       50.59     13.16 o 
   7   5  10        0.05       14.40      9.87 o 
   8   5  10        1.47       13.16     11.93 o 
   9   5  10        4.75        4.52     12.75 o 
  -5   6  10        1.74       -3.29      8.64 o 
  -4   6  10       34.59       40.31     11.52 o 
  -3   6  10       29.87       31.26     10.28 o 
  -2   6  10      202.27      213.48     18.10 o 
  -1   6  10        6.76       17.28      6.99 o 
   0   6  10       52.12       50.18      9.87 o 
   1   6  10        3.85        4.94      5.76 o 
   2   6  10        2.98        6.58      5.76 o 
   3   6  10       14.72       13.57      6.99 o 
   5   6  10       44.72       71.57     14.40 o 
   6   6  10      152.04      197.85     21.39 o 
   7   6  10        2.15       14.81     10.69 o 
   8   6  10        3.40        0.82     11.11 o 
   9   6  10        0.73       -2.47     11.93 o 
  -5   7  10       15.48        9.05     11.11 o 
  -4   7  10        0.13        8.23      9.46 o 
  -3   7  10        6.44       12.75      9.46 o 
  -2   7  10      236.01      211.83     18.51 o 
  -1   7  10        1.93       -2.47      6.99 o 
   0   7  10        3.90       -0.82      6.58 o 
   1   7  10        0.62        4.52      6.17 o 
   2   7  10       69.17       62.52     10.69 o 
   3   7  10        0.50        4.52      6.17 o 
   4   7  10       54.38       46.48      9.87 o 
   5   7  10       84.52       92.96     16.04 o 
   6   7  10        4.76       13.16     10.69 o 
   7   7  10       50.19       55.94     14.81 o 
   8   7  10        9.24       24.68     12.34 o 
   9   7  10        3.06        7.82     13.16 o 
  -4   8  10       45.14       46.48     13.16 o 
  -3   8  10        0.39        6.17      9.05 o 
  -2   8  10       10.29       10.69      9.46 o 
  -1   8  10      275.93      311.78     23.86 o 
   0   8  10      101.69      119.28     15.63 o 
   1   8  10        3.49        9.05      7.82 o 
   2   8  10        0.38       -0.41      6.17 o 
   3   8  10       89.96      127.51     15.22 o 
   4   8  10       31.03       33.32      9.46 o 
   6   8  10       40.96       48.54     14.40 o 
   7   8  10       50.18       60.05     15.22 o 
   8   8  10        0.37        7.82     11.93 o 
  -3   9  10        5.70        5.76      9.87 o 
  -2   9  10        0.22       -4.11      8.23 o 
  -1   9  10        7.28       17.28      9.46 o 
   0   9  10      151.98      172.76     18.92 o 
   1   9  10      159.46      192.50     19.33 o 
   2   9  10        3.82        5.76      7.82 o 
   3   9  10       42.95       45.25     10.69 o 
   4   9  10       55.61       46.48     10.69 o 
   5   9  10       56.31       43.19     11.11 o 
   6   9  10       75.17       75.27     15.63 o 
   7   9  10       86.18       87.20     17.28 o 
   8   9  10        2.91       18.10     13.57 o 
  -2  10  10       11.39       27.15     12.34 o 
  -1  10  10       89.97      106.94     16.45 o 
   0  10  10       18.81       19.33     10.28 o 
   1  10  10        3.66        6.99      8.23 o 
   2  10  10        2.13        1.65      8.23 o 
   3  10  10        4.23        0.41      8.23 o 
   4  10  10       89.87      110.23     15.63 o 
   5  10  10        0.32       -2.47      6.99 o 
   6  10  10        4.84        6.99      8.64 o 
   7  10  10       45.31       39.90     15.22 o 
   8  10  10        0.23       -9.05     11.52 o 
  -1  11  10       28.80       33.32     13.57 o 
   0  11  10       24.97       28.38     12.34 o 
   1  11  10        0.45       -8.23      7.82 o 
   2  11  10        6.11        0.41      8.23 o 
   3  11  10       12.33       14.40      9.87 o 
   4  11  10        2.87       15.63      9.46 o 
   5  11  10       25.98       29.62     11.11 o 
   6  11  10       10.97        2.47      9.46 o 
   7  11  10        2.80       -1.23      9.87 o 
   1  12  10       10.37       14.40     11.52 o 
   2  12  10       23.33       32.08     12.34 o 
   3  12  10       24.20       33.73     12.34 o 
   4  12  10        6.68        2.06      8.64 o 
   5  12  10        4.84       -6.58      7.82 o 
  -4 -11  11        1.59        1.23      9.87 o 
  -3 -11  11        0.24        6.58     10.28 o 
  -2 -11  11       22.22        5.76     11.52 o 
  -1 -11  11       15.35        9.41      8.19 o 
  -5 -10  11       39.13       41.96     14.40 o 
  -4 -10  11       40.76       62.11     14.81 o 
  -3 -10  11        1.79        2.84      7.20 o 
  -2 -10  11       23.89       19.55      8.13 o 
  -1 -10  11       30.02       24.06      8.71 o 
   0 -10  11        1.69       -4.80      7.12 o 
   1 -10  11       15.49       23.03     13.57 o 
  -6  -9  11        0.57        0.00     10.28 o 
  -5  -9  11       11.67        9.05      9.87 o 
  -4  -9  11       15.07        7.40     10.28 o 
  -3  -9  11       10.74        8.64      9.87 o 
  -2  -9  11       52.02       55.94      9.42 o 
  -1  -9  11       14.01       13.35      7.12 o 
   0  -9  11        6.57        3.40     11.11 o 
   1  -9  11       13.10       10.69     11.52 o 
   2  -9  11       10.52       11.52     13.57 o 
  -7  -8  11        1.10      -11.11     10.28 o 
  -6  -8  11       26.21       39.90     13.57 o 
  -5  -8  11        5.62       22.62     11.52 o 
  -4  -8  11       19.74       17.28      9.46 o 
  -3  -8  11        3.36       -5.76      7.82 o 
  -2  -8  11       67.53       61.70     12.75 o 
  -1  -8  11       59.09       73.81      9.89 o 
   0  -8  11       26.55       28.45     11.31 o 
   1  -8  11       38.89       62.11     15.22 o 
   2  -8  11        0.77        4.94      9.46 o 
   3  -8  11       23.32       33.73     15.63 o 
  -7  -7  11        8.56       -6.58      9.87 o 
  -6  -7  11        4.90       -0.82      9.05 o 
  -5  -7  11        2.31        7.40      9.46 o 
  -4  -7  11       33.47       63.34     13.16 o 
  -3  -7  11        5.03       -6.99      6.17 o 
  -2  -7  11        1.03        6.58      6.99 o 
  -1  -7  11        1.87       -3.70      5.76 o 
   0  -7  11       58.47       58.72      8.67 o 
   1  -7  11      363.88      374.62     26.32 o 
   2  -7  11        0.04      -10.28      8.23 o 
   3  -7  11        0.64       -2.06      9.05 o 
   4  -7  11       51.37       53.06     16.04 o 
  -8  -6  11       79.55       68.28     15.63 o 
  -7  -6  11       39.60       38.66     12.34 o 
  -6  -6  11       35.73       41.54     12.34 o 
  -5  -6  11        3.34        2.88      6.99 o 
  -4  -6  11        2.13       -1.65      6.99 o 
  -3  -6  11      172.82      153.84     15.63 o 
  -2  -6  11       50.17       36.20      9.87 o 
  -1  -6  11      141.27      150.96     14.81 o 
   0  -6  11       64.72       69.10     11.52 o 
   1  -6  11        0.07       -2.74      4.63 o 
   2  -6  11       35.38       48.95     13.57 o 
   3  -6  11       80.03      105.71     17.69 o 
   4  -6  11        5.47        8.64     11.11 o 
   5  -6  11       12.84       24.68     14.81 o 
  -8  -5  11        1.83        3.70      9.05 o 
  -7  -5  11        2.24        0.82      9.05 o 
  -6  -5  11       25.10       29.62     11.11 o 
  -5  -5  11        6.43       23.45      9.46 o 
  -4  -5  11        2.57        7.40      7.82 o 
  -3  -5  11        4.47        4.11      6.58 o 
  -2  -5  11       17.15       16.04      7.82 o 
  -1  -5  11       41.24       39.49      9.46 o 
   0  -5  11      159.97      182.22     15.63 o 
   1  -5  11       40.54       38.41      6.61 o 
   2  -5  11      369.77      348.20     16.86 o 
   3  -5  11       28.41       50.59     13.16 o 
   4  -5  11       17.09       23.86     12.75 o 
   5  -5  11        0.75        4.94     11.93 o 
   6  -5  11        0.17        2.88     12.34 o 
  -8  -4  11        0.06       -2.47      9.87 o 
  -7  -4  11       78.34       76.92     14.81 o 
  -6  -4  11       13.95       20.57      9.87 o 
  -5  -4  11       78.00      104.89     15.22 o 
  -4  -4  11       21.31       33.32      9.87 o 
  -3  -4  11       31.00       30.03      9.05 o 
  -2  -4  11      354.11      326.59     22.21 o 
  -1  -4  11       32.70       22.62      7.40 o 
   0  -4  11        0.24       -1.23      4.94 o 
   1  -4  11      267.83      245.15     18.10 o 
   2  -4  11      391.97      373.07     27.15 o 
   3  -4  11      405.80      395.28     28.79 o 
   4  -4  11       77.87       81.85     15.63 o 
   5  -4  11      123.11      174.40     23.03 o 
   6  -4  11        3.23        6.58     12.34 o 
  -8  -3  11        4.59        8.64     10.28 o 
  -7  -3  11      104.51      120.11     16.86 o 
  -6  -3  11       28.65       42.78     11.93 o 
  -5  -3  11        1.02        5.76      7.40 o 
  -4  -3  11       49.99       48.95     10.28 o 
  -3  -3  11        0.25       -3.70      4.94 o 
  -2  -3  11        1.19       -4.11      4.52 o 
  -1  -3  11      128.45       90.49     11.93 o 
   0  -3  11        2.66        2.47      5.35 o 
   1  -3  11        1.54        3.29      4.52 o 
   2  -3  11       23.00       30.03      7.40 o 
   3  -3  11       14.64       18.92      8.64 o 
   4  -3  11        0.10        5.76      8.23 o 
   5  -3  11        0.67        2.88      9.87 o 
   6  -3  11       46.61       48.95     14.40 o 
   7  -3  11        1.44       10.28     13.16 o 
  -7  -2  11        2.55       -2.47      8.23 o 
  -6  -2  11       51.82       44.83     11.52 o 
  -5  -2  11        4.12       -0.82      5.76 o 
  -4  -2  11      320.08      333.17     23.03 o 
  -3  -2  11        0.44       -2.47      5.35 o 
  -2  -2  11      464.37      458.63     27.56 o 
  -1  -2  11       12.77       11.52      5.76 o 
   0  -2  11       34.52       27.15      6.99 o 
   1  -2  11        3.12       -2.88      4.11 o 
   2  -2  11        0.17        0.41      4.52 o 
   3  -2  11      240.00      250.41     13.37 o 
   4  -2  11      198.36      230.34     21.39 o 
   5  -2  11        0.18        0.41      7.40 o 
   6  -2  11        2.20        2.47      9.87 o 
   7  -2  11        3.12        2.47     11.11 o 
  -7  -1  11        0.15        4.52      9.05 o 
  -6  -1  11      133.74      119.28     15.22 o 
  -5  -1  11        9.53        3.70      6.17 o 
  -4  -1  11       32.35       31.67      9.05 o 
  -3  -1  11      442.62      450.40     27.56 o 
  -2  -1  11        0.86        2.88      5.35 o 
  -1  -1  11      344.55      342.22     22.21 o 
   0  -1  11      178.34      197.85     15.63 o 
   1  -1  11      210.40      188.80     15.22 o 
   2  -1  11      131.16      133.27     12.34 o 
   3  -1  11       28.52       38.66      7.82 o 
   4  -1  11       61.13       65.40     11.52 o 
   5  -1  11       16.24       11.93      8.64 o 
   6  -1  11       30.05       25.91     11.52 o 
   7  -1  11        1.15        0.00      9.87 o 
   8  -1  11        0.91       -1.65     11.11 o 
  -8   0  11        0.25       -8.23     12.75 o 
  -7   0  11        0.02       -1.48      6.23 o 
  -6   0  11       10.75       20.74      7.61 o 
  -5   0  11       87.83       77.44      8.55 o 
  -4   0  11       10.05       15.23      5.37 o 
  -3   0  11      195.23      217.27     11.59 o 
  -2   0  11      504.71      492.67     30.85 o 
  -1   0  11       87.48       89.60      7.40 o 
   0   0  11      234.13      226.92     10.57 o 
   1   0  11        5.54        4.06      3.34 o 
   2   0  11        6.03       13.99      6.17 o 
   4   0  11       26.07       25.88      5.71 o 
   5   0  11       38.46       29.02      6.99 o 
   6   0  11        2.10        6.71      6.61 o 
   7   0  11        0.06       -4.62      6.58 o 
   8   0  11        0.72        0.50      7.71 o 
  -7   1  11        2.96        2.47     11.52 o 
  -6   1  11       51.92       46.28      8.08 o 
  -5   1  11       65.33       83.08     15.22 o 
  -4   1  11       79.26       77.36      8.13 o 
  -3   1  11       84.93       89.41      7.84 o 
  -2   1  11        0.36       -3.04      3.04 o 
  -1   1  11      512.21      483.18     18.51 o 
   0   1  11      689.24      692.13     34.35 o 
   1   1  11      463.57      424.21     35.37 o 
   2   1  11       20.03       24.23      4.63 o 
   3   1  11      103.45       92.41      8.19 o 
   4   1  11       68.24       66.13     11.07 o 
   5   1  11       67.58       42.44      7.67 o 
   6   1  11       32.26       25.00      8.64 o 
   7   1  11       11.07       12.98      7.12 o 
   8   1  11        0.62        4.75      7.71 o 
  -7   2  11       17.35       17.69     12.34 o 
  -6   2  11        0.60       -1.20      5.40 o 
  -5   2  11        1.57        0.63      5.21 o 
  -4   2  11      141.58      128.24     30.03 o 
  -3   2  11        3.04        5.96      4.65 o 
  -2   2  11      180.02      166.16     12.96 o 
  -1   2  11      276.82      278.23     13.00 o 
   0   2  11       67.24       53.06      7.40 o 
   1   2  11      299.35      334.00     19.33 o 
   2   2  11      208.71      191.27     13.99 o 
   3   2  11       75.60       81.85     12.34 o 
   4   2  11        8.87        6.99      8.64 o 
   5   2  11      176.44      106.53     14.40 o 
   6   2  11       11.85       11.31      6.22 o 
   7   2  11        7.48        6.43      7.12 o 
   8   2  11        0.05        1.65     11.93 o 
  -7   3  11        8.68        6.99     11.52 o 
  -6   3  11       71.96       70.92      9.77 o 
  -5   3  11       18.70       27.68      7.25 o 
  -4   3  11       48.51       45.46      7.27 o 
  -3   3  11        0.14        2.01      4.21 o 
  -1   3  11       52.61       55.94      9.05 o 
   0   3  11      270.27      268.59     17.69 o 
   1   3  11       20.96       30.44      7.40 o 
   2   3  11      142.11      167.82     14.40 o 
   3   3  11      264.42      285.46     21.39 o 
   4   3  11      364.27      376.77     25.50 o 
   5   3  11       39.90       25.69      9.46 o 
   6   3  11      112.65       68.49     24.27 o 
   7   3  11        3.44       -4.52      9.87 o 
   8   3  11        6.95        4.11     11.52 o 
   9   3  11        0.10        9.87     13.16 o 
  -6   4  11       43.71       51.83     13.99 o 
  -5   4  11        5.60       17.55      6.91 o 
  -4   4  11       55.89       75.24     13.99 o 
  -3   4  11       17.42       12.75      7.82 o 
  -2   4  11        7.51        3.70      6.17 o 
  -1   4  11       41.23       33.32      8.23 o 
   0   4  11       85.33       74.45     10.28 o 
   1   4  11      662.48      532.25     28.38 o 
   2   4  11      179.31      156.71     13.16 o 
   3   4  11      203.94      200.73     15.63 o 
   4   4  11        2.23        4.11      9.46 o 
   5   4  11      156.37      165.22     11.86 o 
   6   4  11        1.62       14.40     11.11 o 
   7   4  11        4.83       -1.23      9.87 o 
   8   4  11        2.84       -1.65     10.69 o 
   9   4  11        0.90        8.23     12.75 o 
  -6   5  11        7.11       11.11     11.52 o 
  -5   5  11       27.59       18.74      7.20 o 
  -4   5  11        8.48        0.35      5.21 o 
  -3   5  11      325.22      326.59     23.45 o 
  -2   5  11       61.22       53.06     10.28 o 
  -1   5  11       60.02       41.13      9.05 o 
   0   5  11       26.50       15.63      7.40 o 
   1   5  11       56.34       62.52     10.28 o 
   2   5  11       87.10       86.79     11.52 o 
   3   5  11       48.19       47.71      9.05 o 
   4   5  11      142.82      142.32     17.28 o 
   5   5  11       20.32       13.99     10.69 o 
   6   5  11        3.80       19.74     11.11 o 
   7   5  11        4.05       -5.35      9.87 o 
   8   5  11        0.73       -0.41     11.11 o 
   9   5  11        1.84       -9.05     12.34 o 
  -5   6  11       38.86       32.91     12.75 o 
  -4   6  11       79.93       81.44     14.40 o 
  -3   6  11      266.03      242.68     20.57 o 
  -2   6  11       64.15       69.10     11.52 o 
  -1   6  11      118.99      114.76     13.99 o 
   0   6  11      165.82      163.30     15.22 o 
   1   6  11       44.56       59.64     10.69 o 
   2   6  11       10.45       10.69      6.99 o 
   3   6  11      426.01      420.37     25.91 o 
   4   6  11        0.01        0.82      6.17 o 
   5   6  11        0.50        5.35      9.46 o 
   6   6  11        9.10       15.22     11.11 o 
   7   6  11        0.23       -2.88     10.28 o 
   8   6  11        0.00       -1.23     10.69 o 
  -4   7  11       15.18       15.22     11.11 o 
  -3   7  11        0.32        8.23      9.46 o 
  -2   7  11      189.13      205.66     18.92 o 
  -1   7  11       45.21       45.66     10.69 o 
   0   7  11        0.98       -1.23      6.99 o 
   1   7  11       27.39       30.03      9.05 o 
   2   7  11      139.06      157.54     15.22 o 
   3   7  11      160.09      152.19     14.81 o 
   4   7  11        4.01        4.52      6.99 o 
   5   7  11       39.70       43.60     13.16 o 
   6   7  11        4.50       13.16     11.93 o 
   7   7  11        6.24        7.82     11.93 o 
   8   7  11        0.70        2.88     11.52 o 
  -4   8  11       20.89       23.86     12.34 o 
  -3   8  11       17.74       21.39     11.11 o 
  -2   8  11       29.34       25.09     10.28 o 
  -1   8  11       30.74       58.82     12.75 o 
   0   8  11       89.37      103.24     15.22 o 
   1   8  11       14.04       21.80      9.05 o 
   2   8  11       38.21       45.66     11.11 o 
   3   8  11      145.28      174.40     17.28 o 
   4   8  11        1.99        0.82      6.58 o 
   5   8  11        4.54        1.65      6.99 o 
   6   8  11        6.73       15.63     12.34 o 
   7   8  11        5.97       -9.05     10.69 o 
   8   8  11        0.00        2.47     12.75 o 
  -3   9  11        2.70       -0.82      9.87 o 
  -2   9  11        4.86        3.70      8.64 o 
  -1   9  11        0.21        3.29      8.23 o 
   0   9  11       39.47       46.07     12.75 o 
   1   9  11        0.71       -2.47      7.40 o 
   2   9  11        0.05        6.99      8.64 o 
   3   9  11       17.91       46.07     11.93 o 
   4   9  11       51.29       55.12     11.93 o 
   5   9  11       14.62       10.28      9.05 o 
   6   9  11       21.45       16.04      9.05 o 
   7   9  11        1.24       -4.11     11.52 o 
   8   9  11        7.26       23.03     15.22 o 
  -2  10  11        1.45       -2.47      9.46 o 
  -1  10  11        2.18        8.23     10.28 o 
   0  10  11       30.65       31.26     11.93 o 
   1  10  11        0.52        9.46      9.87 o 
   2  10  11       10.03        8.23      9.05 o 
   3  10  11       11.84       21.39      9.46 o 
   4  10  11       24.30       32.49     11.11 o 
   5  10  11       44.59       27.97     10.28 o 
   6  10  11       13.81       11.52      8.64 o 
   0  11  11        1.99        8.23     11.11 o 
   1  11  11       34.78       41.13     13.16 o 
   2  11  11        1.72        3.29      9.46 o 
   3  11  11       17.18       30.44     11.52 o 
   4  11  11       27.58       22.62     11.11 o 
   5  11  11        8.50       16.86      9.87 o 
   6  11  11        5.37        1.65      9.46 o 
   2  12  11        0.29        6.17     10.28 o 
   3  12  11       22.09       21.80     11.52 o 
   4  12  11       30.68       41.13     13.16 o 
  -4 -10  12        6.00       -3.29     10.69 o 
  -3 -10  12       14.80       11.47      8.08 o 
  -2 -10  12        0.14        3.70      7.85 o 
  -1 -10  12        0.51        1.25      7.67 o 
   0 -10  12        0.39        5.76     12.34 o 
  -6  -9  12        4.70        7.82     11.52 o 
  -5  -9  12       12.21       10.28     10.28 o 
  -4  -9  12        3.33       -2.47      9.46 o 
  -3  -9  12        0.88        5.35      9.46 o 
  -2  -9  12       28.66       24.06      8.43 o 
  -1  -9  12       11.83       16.01      7.41 o 
   0  -9  12       19.91       16.70     10.49 o 
   1  -9  12        0.01       -6.99     10.69 o 
  -6  -8  12        0.05       -6.17      9.05 o 
  -5  -8  12        1.37       -5.76      9.05 o 
  -4  -8  12        0.00       -8.64      6.99 o 
  -3  -8  12        8.32       20.15     10.28 o 
  -2  -8  12       32.76       32.49     10.69 o 
  -1  -8  12        0.35        3.50      6.40 o 
   0  -8  12      105.81      112.72     18.30 o 
   1  -8  12       31.97       37.02     13.99 o 
   2  -8  12        0.00       -6.99     10.28 o 
   3  -8  12        0.72        5.35     13.57 o 
  -7  -7  12        9.26        7.82     12.34 o 
  -6  -7  12       12.75       23.86     12.75 o 
  -5  -7  12       16.85       16.04     11.11 o 
  -4  -7  12       11.72       13.16      8.64 o 
  -3  -7  12        0.31       12.75      9.05 o 
  -2  -7  12      149.56      155.48     17.69 o 
  -1  -7  12       92.05       95.02     14.40 o 
   0  -7  12      137.70      120.93     11.54 o 
   1  -7  12      250.63      258.48     15.63 o 
   2  -7  12        7.74       13.57     10.69 o 
   3  -7  12       12.31       22.62     13.16 o 
   4  -7  12       15.62       16.04     14.40 o 
  -7  -6  12       27.51       33.32     12.75 o 
  -6  -6  12       22.25       28.79     11.11 o 
  -5  -6  12        1.98       -4.52      6.99 o 
  -4  -6  12        1.72        0.41      7.40 o 
  -3  -6  12       14.45       11.52      7.82 o 
  -2  -6  12       23.21       12.34      7.40 o 
  -1  -6  12        9.72        7.40      7.82 o 
   0  -6  12       29.52       44.01      9.87 o 
   1  -6  12      119.36      124.80     15.42 o 
   2  -6  12       25.89       23.86     11.11 o 
   3  -6  12        0.21        0.82      9.46 o 
   4  -6  12        8.44        8.64     11.52 o 
   5  -6  12       11.38        5.76     13.99 o 
  -7  -5  12        5.06        8.23     10.69 o 
  -6  -5  12        0.57       -2.47      8.23 o 
  -5  -5  12        0.23        3.29      8.23 o 
  -4  -5  12       14.63       10.69      8.23 o 
  -3  -5  12      141.59      150.13     16.86 o 
  -2  -5  12       25.46       22.21      8.23 o 
  -1  -5  12       24.12       20.15      8.23 o 
   0  -5  12       23.88       42.78      9.46 o 
   1  -5  12       12.08       12.75      7.40 o 
   2  -5  12      117.77      125.32     10.47 o 
   3  -5  12       25.11       36.20     13.57 o 
   4  -5  12        1.07       -4.52      9.05 o 
   5  -5  12       21.68       14.81     13.57 o 
  -7  -4  12       46.74       60.88     13.99 o 
  -6  -4  12        4.35       -2.47      8.64 o 
  -5  -4  12       30.99       44.83     11.93 o 
  -4  -4  12       32.07       36.61     10.28 o 
  -3  -4  12       78.72       85.14     13.16 o 
  -2  -4  12      356.99      346.33     23.86 o 
  -1  -4  12      288.63      305.61     21.80 o 
   0  -4  12        0.08        1.65      5.76 o 
   1  -4  12       72.18       55.94     10.28 o 
   2  -4  12      173.07      189.84     12.25 o 
   3  -4  12      120.03      171.93     20.57 o 
   4  -4  12       33.79       44.01     14.40 o 
   5  -4  12       76.55      118.46     20.57 o 
   6  -4  12        0.68        7.82     12.75 o 
  -7  -3  12        6.88       16.86     10.69 o 
  -6  -3  12       18.49       28.38     11.11 o 
  -5  -3  12        5.79        6.99      7.82 o 
  -4  -3  12       29.62       34.96      9.87 o 
  -3  -3  12       57.82       64.58     11.93 o 
  -2  -3  12        7.56        6.99      6.58 o 
  -1  -3  12       67.59       67.87     10.69 o 
   0  -3  12      366.24      343.46     23.03 o 
   1  -3  12        8.42        8.23      6.17 o 
   2  -3  12       20.15       25.91      7.82 o 
   3  -3  12      284.46      287.93     23.86 o 
   4  -3  12        3.95        2.88      9.46 o 
   5  -3  12      198.16      202.37     23.86 o 
   6  -3  12       37.54       39.90     15.22 o 
  -7  -2  12        1.71        0.00      9.05 o 
  -6  -2  12        0.82       10.69      9.05 o 
  -5  -2  12       19.27       23.45      9.87 o 
  -4  -2  12       26.16       24.27      8.64 o 
  -3  -2  12        0.43       -1.23      5.35 o 
  -2  -2  12      498.68      543.36     32.08 o 
  -1  -2  12        5.25        0.41      4.94 o 
   0  -2  12       21.86        9.46      6.17 o 
   2  -2  12       34.34       23.86      7.40 o 
   3  -2  12        5.36        0.74      4.03 o 
   4  -2  12       16.94       20.98      9.87 o 
   5  -2  12       14.69       13.99     10.28 o 
   6  -2  12       35.90       50.59     14.81 o 
   7  -2  12        2.77        7.82     11.52 o 
  -7  -1  12        0.02       -0.41      8.64 o 
  -6  -1  12       16.93       23.45      9.87 o 
  -5  -1  12       30.95       35.37     10.69 o 
  -4  -1  12       46.25       50.59     11.11 o 
  -3  -1  12      130.62      124.22     14.81 o 
  -2  -1  12      191.16      208.54     17.69 o 
  -1  -1  12      512.05      484.13     28.79 o 
   0  -1  12        0.19       -0.82      4.52 o 
   1  -1  12       36.39       38.25      8.64 o 
   2  -1  12       61.55       48.12      8.64 o 
   3  -1  12       87.18       41.13      8.23 o 
   4  -1  12        1.95        5.76      7.82 o 
   5  -1  12       30.81       18.92     10.28 o 
   6  -1  12        2.45       -0.82      9.46 o 
   7  -1  12       17.89       23.86     12.75 o 
  -7   0  12        6.05        8.23      9.05 o 
  -6   0  12        0.03       -2.06      7.40 o 
  -5   0  12      160.20      141.08     16.86 o 
  -4   0  12        9.25        7.82      7.40 o 
  -3   0  12      207.87      218.41     18.51 o 
  -2   0  12       87.59       71.57     11.52 o 
  -1   0  12        8.00        6.58      6.17 o 
   0   0  12       78.32       60.46      9.46 o 
   1   0  12        6.77        6.17      5.35 o 
   2   0  12       25.12       21.39      6.99 o 
   3   0  12        7.74        8.23      5.76 o 
   4   0  12       38.79       19.74      8.23 o 
   5   0  12       18.67       23.45     10.28 o 
   6   0  12        1.41        1.23      8.23 o 
   7   0  12        3.84        5.76     10.69 o 
   8   0  12        4.21        7.40     11.93 o 
  -7   1  12       16.74       16.86     13.57 o 
  -6   1  12       10.05       12.59      7.02 o 
  -5   1  12       11.78        8.27      6.99 o 
  -4   1  12       22.60       19.65      6.09 o 
  -3   1  12        9.21        6.22      4.50 o 
  -2   1  12      130.33      124.96      9.19 o 
  -1   1  12        0.95        1.08      4.32 o 
   0   1  12       13.92       17.63      4.50 o 
   1   1  12       34.95       40.61      5.50 o 
   2   1  12       12.57       12.38      4.21 o 
   3   1  12       35.09       34.27      6.09 o 
   4   1  12        2.66        0.62      4.23 o 
   5   1  12      104.52       76.86     10.69 o 
   6   1  12       27.10       29.95      7.90 o 
   7   1  12       28.49       37.40      9.87 o 
   8   1  12        0.06      -11.93     10.69 o 
  -6   2  12        1.63       -0.65      6.22 o 
  -5   2  12       73.11       92.23     10.03 o 
  -4   2  12        0.09        2.06      5.53 o 
  -3   2  12        2.83        2.94      4.63 o 
  -2   2  12       36.38       28.14     10.08 o 
  -1   2  12      437.57      422.11     17.39 o 
   0   2  12       58.54       50.33      6.21 o 
   1   2  12        4.11        6.17      5.35 o 
   2   2  12        9.76       10.69      6.58 o 
   3   2  12      337.19      320.42     22.21 o 
   4   2  12       15.06       11.11      9.46 o 
   5   2  12        5.73        6.54      5.53 o 
   6   2  12        8.26        4.31      6.13 o 
   7   2  12        5.86       12.57      7.90 o 
   8   2  12       13.37       19.33     13.57 o 
  -6   3  12        2.75       -2.80      6.03 o 
  -5   3  12        0.00       -1.36      5.91 o 
  -4   3  12        1.01        3.53      4.92 o 
  -3   3  12       76.15       81.18     26.12 o 
  -2   3  12        2.50       -1.23      5.35 o 
  -1   3  12        4.48        5.76      6.58 o 
   0   3  12      332.34      290.39     18.92 o 
   1   3  12      136.01      133.27     12.34 o 
   2   3  12        0.00       -1.65      4.94 o 
   3   3  12      654.61      656.88     34.14 o 
   4   3  12      176.08      202.78     19.33 o 
   5   3  12       10.40       11.44      5.78 o 
   6   3  12        1.33        4.61      6.16 o 
   7   3  12        0.17        0.82     10.69 o 
   8   3  12        3.31        4.94     12.75 o 
  -6   4  12       15.81       15.22     12.34 o 
  -5   4  12       47.67       35.58      8.43 o 
  -4   4  12       63.34       60.64      8.58 o 
  -3   4  12        0.88        0.41      4.94 o 
  -2   4  12      181.81      180.16     15.63 o 
  -1   4  12        0.66        6.99      6.99 o 
   0   4  12       21.03       20.15      7.82 o 
   1   4  12      449.02      396.52     23.45 o 
   2   4  12      318.71      293.27     19.74 o 
   3   4  12       69.87       71.16     10.69 o 
   4   4  12        5.79        7.82      9.87 o 
   5   4  12        4.40        9.54      5.92 o 
   6   4  12        3.24       10.69     11.11 o 
   7   4  12        0.45        4.52     10.28 o 
   8   4  12        9.58        6.58     12.34 o 
  -5   5  12        0.19        5.67      6.42 o 
  -4   5  12        1.65        3.77      5.67 o 
  -3   5  12        7.71        4.52      8.23 o 
  -2   5  12        4.98        7.82      7.82 o 
  -1   5  12      127.32      107.36     13.16 o 
   0   5  12       63.10       71.57     11.11 o 
   1   5  12        1.43        0.82      6.17 o 
   2   5  12      416.01      436.00     25.91 o 
   3   5  12       56.11       53.06      9.46 o 
   4   5  12       18.69       27.15      8.64 o 
   5   5  12       10.82       11.93     11.52 o 
   6   5  12        2.78       -3.29     10.28 o 
   7   5  12       27.68       44.42     13.99 o 
   8   5  12       15.15       18.92     13.57 o 
  -5   6  12        3.16       10.28     11.52 o 
  -4   6  12       35.89       41.13     12.34 o 
  -3   6  12       92.62      125.87     16.45 o 
  -2   6  12      110.99      111.88     14.81 o 
  -1   6  12        2.50        3.29      7.82 o 
   0   6  12       87.75       94.60     13.16 o 
   1   6  12      174.97      185.10     16.45 o 
   2   6  12       19.87       22.21      8.64 o 
   3   6  12       12.25       20.15      8.23 o 
   4   6  12       43.25       36.20      9.46 o 
   5   6  12       21.33       13.57     11.52 o 
   6   6  12       20.23       37.02     13.57 o 
   7   6  12        5.39       15.22     12.75 o 
   8   6  12       36.26       29.20     13.99 o 
  -4   7  12        1.85        2.06      9.87 o 
  -3   7  12        6.69        7.40      9.87 o 
  -2   7  12       73.91       64.17     13.16 o 
  -1   7  12      160.45      188.39     18.51 o 
   0   7  12        5.33        6.58      8.23 o 
   1   7  12      110.25      127.10     15.22 o 
   2   7  12      130.29      162.06     16.86 o 
   3   7  12       50.02       56.35     11.52 o 
   4   7  12       25.90       19.74      9.05 o 
   5   7  12        0.09       -2.47      6.99 o 
   6   7  12       11.06       11.93     12.34 o 
   7   7  12       59.30       80.62     17.28 o 
   8   7  12        6.36       17.28     13.99 o 
  -3   8  12        1.95        2.47     10.28 o 
  -2   8  12        6.40        8.64      9.87 o 
  -1   8  12       55.35       84.32     14.81 o 
   0   8  12        5.87        6.99      9.05 o 
   1   8  12        8.56        2.47      7.40 o 
   2   8  12        8.73       26.32      9.87 o 
   3   8  12        6.22       10.28      8.64 o 
   4   8  12        3.61        1.65      6.99 o 
   5   8  12        6.95        4.94      6.99 o 
   7   8  12        5.79       13.16     11.93 o 
  -2   9  12        6.18       12.75     11.11 o 
  -1   9  12        7.82        9.05     10.28 o 
   0   9  12       24.09       25.50     11.52 o 
   1   9  12       64.98       87.61     15.22 o 
   2   9  12       32.99       47.30     11.93 o 
   3   9  12        0.62        4.11      8.23 o 
   4   9  12        2.25        4.94      8.64 o 
   5   9  12       22.71       16.04      9.87 o 
   6   9  12        1.58       -2.88      8.23 o 
   7   9  12        1.74       -2.47     12.34 o 
  -1  10  12       18.83       37.02     13.99 o 
   0  10  12        0.15       -0.41     10.28 o 
   1  10  12        0.14        1.23      8.23 o 
   2  10  12       20.68       37.43     12.34 o 
   3  10  12        0.65       -1.65      8.64 o 
   4  10  12        0.05        3.70      9.05 o 
   5  10  12        1.03        7.82      8.64 o 
   6  10  12        2.04       -9.46      8.23 o 
   1  11  12       27.24       20.15     11.52 o 
   2  11  12       13.97       20.57     11.52 o 
   3  11  12       10.84       24.68     11.93 o 
   4  11  12        3.55       25.09     11.93 o 
   5  11  12        0.56        7.82     10.69 o 
  -4  -9  13       10.05       19.74     11.52 o 
  -3  -9  13        0.33       -2.47      9.87 o 
  -2  -9  13        4.70        0.30      7.20 o 
  -1  -9  13       94.74       96.71     12.55 o 
   0  -9  13       16.83       15.44      8.67 o 
  -5  -8  13        3.78       -9.87      9.05 o 
  -4  -8  13        8.88        9.05      9.46 o 
  -3  -8  13        3.62        4.11      8.64 o 
  -2  -8  13       16.91       23.03     11.11 o 
  -1  -8  13        0.45       -3.69      6.25 o 
   0  -8  13        2.52       -1.51      6.54 o 
   1  -8  13        1.61       10.69     11.93 o 
   2  -8  13        5.89        8.23     12.75 o 
  -6  -7  13       17.98       20.57     12.75 o 
  -5  -7  13       24.43       51.00     14.40 o 
  -4  -7  13       13.93       22.21     10.28 o 
  -3  -7  13        4.55        5.76      8.64 o 
  -2  -7  13        0.12        1.23      8.64 o 
  -1  -7  13       21.22       28.79     11.11 o 
   0  -7  13       59.51       68.88     12.34 o 
   1  -7  13       13.48       22.82      7.70 o 
   2  -7  13       17.87       16.86     12.75 o 
   3  -7  13        1.55       -4.52     11.93 o 
  -6  -6  13        0.80        3.70     10.28 o 
  -5  -6  13        1.74       14.81     10.69 o 
  -4  -6  13        7.68        1.65      7.40 o 
  -3  -6  13        4.20        6.58      8.23 o 
  -2  -6  13       40.22       51.83     11.93 o 
  -1  -6  13        1.09        0.41      6.58 o 
   0  -6  13        0.11        3.70      7.82 o 
   1  -6  13       63.88       58.60      9.29 o 
   2  -6  13        4.10       -0.41      8.64 o 
   3  -6  13       14.66       20.98     13.16 o 
   4  -6  13       10.68       19.74     13.16 o 
  -7  -5  13        9.55       11.52     11.52 o 
  -6  -5  13       11.87       24.68     11.93 o 
  -5  -5  13        2.33        4.11      8.23 o 
  -4  -5  13        2.95        2.47      7.40 o 
  -3  -5  13        8.95       -1.23      6.58 o 
  -2  -5  13        3.19        2.06      6.17 o 
  -1  -5  13        3.79        0.82      6.99 o 
   0  -5  13       43.83       31.67      9.87 o 
   1  -5  13        0.10       -5.76      5.76 o 
   2  -5  13        3.61        6.99      8.64 o 
   3  -5  13        2.12       12.75     10.28 o 
   4  -5  13        0.08       -1.65      9.46 o 
   5  -5  13       17.82       11.11     12.75 o 
  -7  -4  13        0.40        1.65     10.28 o 
  -6  -4  13       16.70       16.04     11.11 o 
  -5  -4  13        4.21       11.52      9.87 o 
  -4  -4  13       23.46       25.91     10.28 o 
  -3  -4  13       54.95       58.00     11.93 o 
  -2  -4  13       18.18       16.86      8.64 o 
  -1  -4  13       94.65       87.61     13.16 o 
   0  -4  13       65.36       55.94     10.69 o 
   1  -4  13      152.14      167.00     15.63 o 
   2  -4  13        0.13        1.52      4.79 o 
   3  -4  13        0.64        7.40      9.46 o 
   4  -4  13       27.93       32.91     13.99 o 
   5  -4  13        0.11       -3.29     11.52 o 
  -7  -3  13        3.86       -5.35      9.87 o 
  -6  -3  13        7.22       15.22     11.11 o 
  -5  -3  13        3.92        0.41      7.82 o 
  -4  -3  13       15.55       28.79     10.69 o 
  -3  -3  13       23.43       28.38      9.87 o 
  -2  -3  13      384.64      366.49     25.50 o 
  -1  -3  13       30.91       14.81      7.40 o 
   0  -3  13        8.15        5.35      6.58 o 
   1  -3  13       11.53        3.70      5.76 o 
   2  -3  13       13.46       22.21      7.82 o 
   3  -3  13      113.52       96.66     15.63 o 
   4  -3  13       72.82       96.25     18.10 o 
   5  -3  13        1.26       -2.06      9.46 o 
   6  -3  13        2.80       10.28     13.57 o 
  -7  -2  13        0.90       -6.58      7.82 o 
  -6  -2  13       26.58       25.09     10.69 o 
  -5  -2  13       53.94       73.22     13.99 o 
  -4  -2  13        2.21        1.65      7.40 o 
  -3  -2  13      130.20      148.49     17.28 o 
  -2  -2  13        4.88        4.11      6.99 o 
  -1  -2  13       47.52       37.84      9.87 o 
   0  -2  13       29.37       23.45      8.23 o 
   1  -2  13       21.19       23.86      7.40 o 
   2  -2  13       13.83       11.93      6.58 o 
   3  -2  13       42.15       37.71      6.77 o 
   4  -2  13       44.61       54.71     14.81 o 
   5  -2  13       13.63       12.75     11.11 o 
   6  -2  13        1.01       10.28     11.93 o 
  -7  -1  13        7.18        6.99     10.28 o 
  -6  -1  13        1.49        0.41      9.05 o 
  -5  -1  13       15.55       26.74     10.28 o 
  -4  -1  13      157.29      165.35     16.86 o 
  -3  -1  13       25.35       33.32      9.87 o 
  -2  -1  13      173.62      165.35     16.04 o 
  -1  -1  13       36.97       39.49      9.87 o 
   0  -1  13      126.79      124.63     14.40 o 
   1  -1  13       92.88       82.26     11.52 o 
   2  -1  13        8.51        6.99      6.58 o 
   3  -1  13       11.63        3.70      5.76 o 
   4  -1  13       33.58       18.10      9.05 o 
   5  -1  13        7.30       15.63     11.11 o 
   6  -1  13       26.33       27.56     12.75 o 
   7  -1  13        0.47        4.11     10.69 o 
  -7   0  13        0.17        3.29      9.46 o 
  -6   0  13       38.98       57.17     13.16 o 
  -5   0  13        1.10        1.23      7.82 o 
  -4   0  13        0.74       -2.47      6.99 o 
  -3   0  13       13.60       10.28      7.40 o 
  -2   0  13      131.68      115.58     14.81 o 
  -1   0  13       16.48       20.57      7.82 o 
   0   0  13       38.03       35.79      8.64 o 
   1   0  13        0.80       -0.82      4.52 o 
   2   0  13       94.87       74.86     10.69 o 
   3   0  13        5.47        4.94      5.76 o 
   4   0  13        0.27        0.82      6.58 o 
   5   0  13       34.09       30.03     11.11 o 
   6   0  13       15.67       20.57     11.52 o 
   7   0  13        5.74        9.46     11.93 o 
  -6   1  13        0.16       -2.06      8.23 o 
  -5   1  13        0.36       -2.06      7.40 o 
  -4   1  13      134.28      148.08     17.69 o 
  -3   1  13       89.96       68.28     11.93 o 
  -2   1  13       97.51      114.35     14.81 o 
  -1   1  13      146.88      137.79     15.63 o 
   0   1  13        0.37       -6.17      4.52 o 
   1   1  13      118.80       84.73     11.93 o 
   2   1  13       49.36       30.03      7.82 o 
   4   1  13      131.19       72.80     10.28 o 
   5   1  13        0.11       -1.23      7.40 o 
   6   1  13        0.50       -2.06      8.23 o 
   7   1  13        5.84        0.41     10.28 o 
  -6   2  13        0.14       -4.61      6.13 o 
  -5   2  13        6.95        7.15      6.03 o 
  -4   2  13        7.08       10.85      6.21 o 
  -3   2  13       54.44       46.25     12.55 o 
  -2   2  13       40.72       43.35     18.72 o 
  -1   2  13       50.78       50.81      6.79 o 
   0   2  13      209.82      203.86     11.42 o 
   1   2  13       74.95       65.05      6.96 o 
   2   2  13       49.27       52.87      8.64 o 
   3   2  13       61.82       51.97      8.23 o 
   4   2  13       66.16      101.19     14.81 o 
   5   2  13        4.21        7.74      6.39 o 
   6   2  13        7.73       10.23      7.31 o 
   7   2  13        5.97       10.28     12.75 o 
   8   2  13        3.12        2.88     13.16 o 
  -6   3  13       12.49       19.91      8.42 o 
  -5   3  13       13.23       26.98      7.96 o 
  -4   3  13        1.16        2.16      5.96 o 
  -3   3  13       39.50       44.32      9.87 o 
  -2   3  13       49.24       57.19     16.66 o 
  -1   3  13       58.70       48.74      7.20 o 
   0   3  13        5.07        1.65      6.17 o 
   1   3  13      752.33      758.48     37.43 o 
   2   3  13      158.81      155.89     14.40 o 
   3   3  13       46.40       49.36      9.46 o 
   4   3  13        0.81        8.23      9.46 o 
   5   3  13       41.91       29.10      7.41 o 
   6   3  13       37.35       61.29     14.40 o 
   7   3  13        1.56        6.17     12.34 o 
   8   3  13        0.10        0.41     13.16 o 
  -5   4  13        4.01       -4.45      6.67 o 
  -4   4  13        2.28        3.04      6.09 o 
  -3   4  13        0.48        0.14      5.14 o 
  -2   4  13        2.68        3.29      7.40 o 
  -1   4  13       73.42       57.59     10.28 o 
   0   4  13       23.65       23.45      8.64 o 
   1   4  13      128.31      140.67     13.57 o 
   2   4  13      187.74      205.66     16.45 o 
   3   4  13       14.81       13.99      7.40 o 
   4   4  13      111.80      128.74     14.40 o 
   5   4  13        0.11       -4.94      9.87 o 
   6   4  13       21.26       13.16     11.93 o 
   7   4  13       34.88       53.88     14.81 o 
   8   4  13        0.45      -11.11     11.11 o 
  -5   5  13        6.03        4.10      7.12 o 
  -4   5  13       10.36        6.17      6.99 o 
  -3   5  13        0.95       -2.87      5.37 o 
  -2   5  13       25.08       31.26      9.87 o 
  -1   5  13        2.08       13.57      8.64 o 
   0   5  13       14.74       25.91      9.46 o 
   1   5  13       51.88       71.57     11.52 o 
   2   5  13       26.22       28.79      9.05 o 
   3   5  13       25.68       32.49      9.46 o 
   4   5  13       25.12       29.20      9.05 o 
   5   5  13       52.54       64.99     15.22 o 
   6   5  13       45.64       54.29     15.22 o 
   7   5  13        5.13        4.11     11.52 o 
   8   5  13        5.01       15.22     13.16 o 
  -4   6  13       31.33       29.98      8.25 o 
  -3   6  13       24.39       30.44     11.52 o 
  -2   6  13       32.22       32.49     10.69 o 
  -1   6  13       25.29       30.44     10.28 o 
   0   6  13        1.86       -0.41      7.82 o 
   1   6  13       31.43       48.54     11.11 o 
   2   6  13        0.92       -0.82      7.40 o 
   3   6  13      148.05      167.00     16.86 o 
   4   6  13        0.01        3.70      6.99 o 
   6   6  13        0.84       -4.11     10.69 o 
   7   6  13       33.35       50.59     15.63 o 
  -3   7  13        4.15        2.47      9.87 o 
  -2   7  13       13.05       17.69     10.28 o 
  -1   7  13      106.82      115.99     16.45 o 
   0   7  13        2.80        0.82      8.23 o 
   1   7  13       14.92       14.81      8.64 o 
   2   7  13        8.34       18.10      9.05 o 
   3   7  13       58.44       48.95     11.52 o 
   4   7  13       26.81       40.31     11.11 o 
   5   7  13       23.68       23.86     10.28 o 
   6   7  13       20.46       21.39     13.99 o 
   7   7  13       15.73       32.08     14.81 o 
  -2   8  13       11.64        0.00      9.46 o 
  -1   8  13        0.28       -1.65      9.05 o 
   0   8  13       56.92       75.27     14.81 o 
   1   8  13       35.24       47.71     12.75 o 
   2   8  13       72.19       86.38     14.40 o 
   3   8  13       48.16       64.99     13.57 o 
   4   8  13        0.21       -4.52      6.58 o 
   5   8  13      112.21      114.76     16.04 o 
   6   8  13       13.73       13.99      9.87 o 
   7   8  13       12.01       14.40     14.81 o 
  -1   9  13        6.83        3.70     10.28 o 
   0   9  13       46.10       29.62     12.75 o 
   1   9  13       27.69       30.03     11.93 o 
   2   9  13       15.94       38.66     12.34 o 
   3   9  13       30.18       42.78     12.34 o 
   4   9  13        9.89       10.28      9.87 o 
   5   9  13       13.57       10.28      8.64 o 
   6   9  13       11.58        2.88      9.87 o 
   0  10  13        2.81        3.29     10.69 o 
   1  10  13       28.28       30.44     13.16 o 
   2  10  13        0.00        1.65      9.46 o 
   3  10  13        1.23        5.35      9.87 o 
   4  10  13       10.31       12.34     11.11 o 
   5  10  13        7.53        8.23     10.28 o 
  -4  -8  14        2.70        7.40     11.11 o 
  -3  -8  14       11.68        4.11     10.28 o 
  -2  -8  14        0.53        5.35     10.28 o 
  -1  -8  14       22.18       18.99      8.25 o 
   0  -8  14       17.41       22.24     10.08 o 
   1  -8  14       16.06       15.63     12.75 o 
  -5  -7  14        0.13        9.46     12.34 o 
  -4  -7  14       22.95       10.28      9.87 o 
  -3  -7  14        1.53        2.47      9.46 o 
  -2  -7  14      129.19      149.31     18.92 o 
  -1  -7  14        0.68        3.29      9.46 o 
   0  -7  14        1.01       -2.95      5.80 o 
   1  -7  14       27.50       48.54     14.40 o 
   2  -7  14       16.66       13.57     13.16 o 
  -6  -6  14       10.33       33.73     13.16 o 
  -5  -6  14        3.51       -0.41      9.05 o 
  -4  -6  14       42.95       42.78     13.16 o 
  -3  -6  14        4.19       -0.82      7.82 o 
  -2  -6  14        0.18       -1.65      6.99 o 
  -1  -6  14        0.05       -1.65      7.40 o 
   0  -6  14      188.66      225.82     20.15 o 
   1  -6  14       22.32       23.34      8.02 o 
   2  -6  14       15.76       21.39     12.34 o 
   3  -6  14       24.17       22.62     14.40 o 
  -6  -5  14        3.95       -1.65     10.28 o 
  -5  -5  14       15.99       30.85     12.34 o 
  -4  -5  14       26.48       21.80     10.28 o 
  -3  -5  14       43.18       48.54     12.34 o 
  -2  -5  14        0.63        0.00      6.99 o 
  -1  -5  14        3.52        4.52      7.82 o 
   0  -5  14      118.20      112.70     15.63 o 
   1  -5  14       23.77       20.57      9.46 o 
   2  -5  14       36.56       38.66     12.75 o 
   3  -5  14        6.50        4.94     11.52 o 
   4  -5  14       10.13       20.98     14.81 o 
  -6  -4  14        2.50       15.22     11.93 o 
  -5  -4  14       12.70        9.46      9.46 o 
  -4  -4  14       36.00       46.89     13.16 o 
  -3  -4  14        4.05       -1.65      6.99 o 
  -2  -4  14        0.82        7.82      7.82 o 
  -1  -4  14       57.13       64.99     11.93 o 
   0  -4  14       16.44       15.22      7.82 o 
   1  -4  14       39.64       54.29     11.52 o 
   2  -4  14        7.68       14.76      6.42 o 
   3  -4  14        0.59       -6.99      7.40 o 
   4  -4  14        0.08       -4.11     10.69 o 
   5  -4  14        0.15        4.11     13.16 o 
  -6  -3  14        3.29        4.52      9.87 o 
  -5  -3  14        1.84       12.75     10.28 o 
  -4  -3  14       58.56       69.51     13.99 o 
  -3  -3  14        0.09        9.87      7.82 o 
  -2  -3  14        2.89        1.65      6.99 o 
  -1  -3  14       81.48       85.56     13.57 o 
   0  -3  14       95.63      108.18     14.40 o 
   1  -3  14       16.48       24.68      9.05 o 
   2  -3  14       16.38       17.69      8.23 o 
   3  -3  14        0.13        3.70      8.23 o 
   4  -3  14        0.34       -2.47      9.87 o 
   5  -3  14        0.39        6.99     11.93 o 
  -6  -2  14        5.85       10.69     10.69 o 
  -5  -2  14       25.50       39.49     12.75 o 
  -4  -2  14       22.10       23.03     11.11 o 
  -3  -2  14      222.93      259.55     22.62 o 
  -2  -2  14        0.02       -6.58      5.76 o 
  -1  -2  14        1.91        0.41      6.58 o 
   0  -2  14       11.61       19.74      8.23 o 
   1  -2  14      183.70      163.71     15.63 o 
   2  -2  14        1.75        0.82      6.17 o 
   3  -2  14       26.43       19.33     10.28 o 
   4  -2  14        1.52       -0.41      8.23 o 
   5  -2  14       48.39       39.08     13.57 o 
   6  -2  14       27.58       31.67     15.63 o 
  -6  -1  14        6.95       10.28     10.28 o 
  -5  -1  14        0.35      -10.69      7.40 o 
  -4  -1  14        8.81       14.40      9.05 o 
  -3  -1  14        8.63       19.74      9.05 o 
  -2  -1  14      161.65      183.86     17.28 o 
  -1  -1  14        0.03        1.23      6.17 o 
   0  -1  14       80.80       81.85     13.16 o 
   1  -1  14       13.26        7.40      6.99 o 
   2  -1  14      135.18      109.41     13.57 o 
   3  -1  14       26.55       26.32      8.23 o 
   4  -1  14       27.22       32.91     11.52 o 
   5  -1  14       35.59       40.31     13.99 o 
   6  -1  14        7.40       13.99     11.52 o 
  -6   0  14       11.77       10.69     10.69 o 
  -5   0  14       37.70       34.55     12.34 o 
  -4   0  14       63.02       75.68     13.99 o 
  -3   0  14        4.71        6.58      6.99 o 
  -2   0  14       22.09       27.56      9.46 o 
  -1   0  14        5.48        6.17      6.58 o 
   0   0  14      208.75      243.92     20.57 o 
   1   0  14        2.15        3.29      5.76 o 
   2   0  14        0.00       -0.41      4.94 o 
   3   0  14      165.10      184.27     16.86 o 
   4   0  14        1.02        2.88      7.82 o 
   5   0  14        1.03       -3.29      9.05 o 
   6   0  14        0.01        7.40     10.69 o 
  -6   1  14        0.73       -1.65      9.05 o 
  -5   1  14        0.29       -1.65      8.64 o 
  -4   1  14        4.09        7.82      8.23 o 
  -3   1  14        0.02       -5.76      6.58 o 
  -2   1  14       25.92       30.85      9.46 o 
  -1   1  14      189.30      170.29     16.45 o 
   0   1  14      122.10      134.50     16.04 o 
   1   1  14      402.34      389.11     25.91 o 
   2   1  14      176.98      148.49     14.40 o 
   3   1  14        5.14        1.23      6.17 o 
   4   1  14       36.53       37.84      9.46 o 
   5   1  14       10.95       17.28      9.87 o 
   6   1  14       13.77       18.51     11.52 o 
   7   1  14        5.92       22.62     13.57 o 
  -5   2  14        2.81       10.28     10.28 o 
  -4   2  14        0.00        1.23      6.99 o 
  -3   2  14       13.89       11.52      9.05 o 
  -2   2  14        0.15        9.05      7.82 o 
  -1   2  14      353.93      366.08     25.91 o 
   0   2  14      385.57      391.58     26.74 o 
   1   2  14       57.24       51.42     10.69 o 
   2   2  14       30.55       21.80      8.23 o 
   3   2  14       61.66       39.08      9.05 o 
   4   2  14       25.22       16.04      7.40 o 
   5   2  14        5.62        1.65      7.82 o 
   6   2  14        0.00        2.47      9.46 o 
  -5   3  14       93.87       93.25     11.49 o 
  -4   3  14       41.82       49.36      8.96 o 
  -3   3  14       31.63       36.60      7.70 o 
  -2   3  14        0.13       -6.54      4.36 o 
  -1   3  14       12.78       11.53      5.33 o 
   0   3  14      279.24      292.18     14.93 o 
   1   3  14        0.77       -1.65      6.58 o 
   2   3  14       31.12       32.49      9.05 o 
   3   3  14        0.99       -2.06      6.58 o 
   4   3  14        1.44        6.58      7.40 o 
   5   3  14        0.03        2.36      6.09 o 
   6   3  14        5.74        4.94     11.52 o 
   7   3  14        0.18       -2.88     11.93 o 
  -4   4  14        0.30        0.76      5.92 o 
  -3   4  14       20.00       19.73      6.96 o 
  -2   4  14       93.30       81.08      9.58 o 
  -1   4  14        7.69        7.82      7.82 o 
   0   4  14        1.45       -7.40      6.99 o 
   1   4  14       49.34       53.88     10.28 o 
   2   4  14      140.08      133.27     14.81 o 
   3   4  14       89.85      110.23     13.57 o 
   4   4  14        0.30        0.82      6.58 o 
   5   4  14        2.47        5.35     11.52 o 
   6   4  14        2.53       -2.47     11.11 o 
   7   4  14       22.53       27.15     15.22 o 
  -4   5  14       49.67       41.82      8.87 o 
  -3   5  14       15.35       11.61      7.12 o 
  -2   5  14        0.49       -5.35      7.40 o 
  -1   5  14       76.08       90.90     13.57 o 
   0   5  14       33.11       29.62     10.28 o 
   1   5  14       70.09       71.57     11.93 o 
   2   5  14        0.48        2.06      7.82 o 
   3   5  14       25.63       37.02     10.28 o 
   4   5  14        5.88        5.35      7.82 o 
   6   5  14        1.96       -8.23     11.93 o 
   7   5  14        0.22        3.70     12.34 o 
  -3   6  14        2.13        1.65      9.87 o 
  -2   6  14        7.94        6.17      9.05 o 
  -1   6  14        5.69        9.05      9.05 o 
   0   6  14      141.82      175.22     17.28 o 
   1   6  14       84.00       90.49     13.99 o 
   2   6  14       27.27       26.32     10.28 o 
   3   6  14       27.71       33.32     10.69 o 
   4   6  14        4.75       11.11      8.23 o 
   5   6  14        6.28        9.05      9.05 o 
   6   6  14        0.14       -0.41     11.52 o 
   7   6  14        7.18       11.93     13.99 o 
  -2   7  14        3.54       -1.23      9.05 o 
  -1   7  14       89.11      109.82     16.45 o 
   0   7  14       24.29       31.26     11.93 o 
   1   7  14       38.98       71.98     13.57 o 
   2   7  14        5.97        8.64      9.05 o 
   3   7  14       52.10       58.82     13.57 o 
   4   7  14        2.08        2.47      7.82 o 
   5   7  14       19.57       25.91     11.11 o 
   6   7  14        2.85        5.76      9.46 o 
  -1   8  14        0.03        9.46     10.69 o 
   0   8  14       70.89       82.26     15.63 o 
   1   8  14        7.09        3.29      9.87 o 
   2   8  14       11.29       22.62     11.52 o 
   3   8  14       16.44       14.81     10.28 o 
   4   8  14        0.22       -0.82      9.05 o 
   5   8  14        0.55      -10.28      8.64 o 
   6   8  14        6.86        1.65      9.87 o 
   0   9  14        9.26       17.69     12.34 o 
   1   9  14       46.07       70.34     15.22 o 
   2   9  14        4.85       -1.23      9.05 o 
   3   9  14       60.65       69.10     14.81 o 
   4   9  14        3.59        4.52     10.28 o 
   5   9  14        0.56       13.57     10.28 o 
   2  10  14       52.10       54.71     14.40 o 
   3  10  14        1.66        4.52     10.69 o 
  -4  -7  15        0.35        0.41      9.87 o 
  -3  -7  15        7.93        2.88      8.64 o 
  -2  -7  15       32.96       24.27     11.11 o 
  -1  -7  15       20.05       25.50     11.11 o 
   0  -7  15       19.08       12.07      7.71 o 
   1  -7  15        2.94        4.11     10.69 o 
  -4  -6  15       12.77        7.82      9.87 o 
  -3  -6  15       22.98       32.08     11.52 o 
  -2  -6  15        0.00       -4.94      7.82 o 
  -1  -6  15       11.42       11.11      9.05 o 
   0  -6  15      102.77      109.00     16.04 o 
   1  -6  15       14.49       16.99      7.67 o 
   2  -6  15       10.70       17.28     11.93 o 
  -5  -5  15        0.58       -5.76      9.05 o 
  -4  -5  15        4.13        5.76      9.46 o 
  -3  -5  15       27.48       25.50     11.11 o 
  -2  -5  15       51.78       67.46     13.99 o 
  -1  -5  15        3.10        4.94      8.23 o 
   0  -5  15        1.04        4.52      8.23 o 
   1  -5  15        0.35        2.47      8.23 o 
   2  -5  15        0.13        0.41      9.46 o 
   3  -5  15       39.58       41.13     15.22 o 
  -5  -4  15       17.05       52.24     13.99 o 
  -4  -4  15       73.51       58.00     14.40 o 
  -3  -4  15        3.84        6.58      8.23 o 
  -2  -4  15        8.63        6.17      8.23 o 
  -1  -4  15       46.06       48.95     11.93 o 
   0  -4  15       59.37       53.47     11.93 o 
   1  -4  15        4.24        2.47      8.23 o 
   2  -4  15       11.19       18.10     11.52 o 
   3  -4  15        4.35        6.17     10.69 o 
   4  -4  15       22.11       23.45     14.81 o 
  -5  -3  15        0.20       -4.94      7.82 o 
  -4  -3  15        0.04       -1.65      8.23 o 
  -3  -3  15       89.71       76.92     14.40 o 
  -2  -3  15       27.63       29.20     10.69 o 
  -1  -3  15       14.43       16.04      8.64 o 
   0  -3  15        5.72       18.51      8.23 o 
   1  -3  15       50.60       51.83     11.52 o 
   2  -3  15       29.87       27.56      9.46 o 
   3  -3  15        4.13       11.11     10.28 o 
   4  -3  15        6.45       20.15     13.57 o 
  -5  -2  15        6.03        7.40     10.28 o 
  -4  -2  15        4.04        1.23      8.64 o 
  -3  -2  15       11.93       25.09     10.69 o 
  -2  -2  15       34.06       29.62     11.11 o 
  -1  -2  15       45.30       60.46     13.16 o 
   0  -2  15       19.84       29.62      9.87 o 
   1  -2  15       13.09       28.38      9.46 o 
   2  -2  15       50.23       33.73     10.28 o 
   3  -2  15       15.50       14.40     10.28 o 
   4  -2  15        2.80       -1.65      9.05 o 
   5  -2  15        2.00        0.00     11.52 o 
  -5  -1  15        0.70       -2.06      9.05 o 
  -4  -1  15       17.06       28.79     11.11 o 
  -3  -1  15        2.15       -1.23      7.82 o 
  -2  -1  15        0.00        7.82      7.82 o 
  -1  -1  15        0.01        6.17      7.82 o 
   0  -1  15        5.58        0.82      6.99 o 
   1  -1  15       38.93       39.49     10.69 o 
   2  -1  15        9.16        9.46      7.82 o 
   3  -1  15       52.80       48.12     10.69 o 
   4  -1  15        0.72       -3.29      7.40 o 
   5  -1  15       80.39       81.03     17.69 o 
  -5   0  15        2.67       11.52     10.28 o 
  -4   0  15       14.09       13.16     10.28 o 
  -3   0  15        7.23        9.87      9.05 o 
  -2   0  15       33.56       27.15     10.28 o 
  -1   0  15      109.89      133.27     16.86 o 
   0   0  15        1.49        6.58      7.40 o 
   1   0  15        1.28       -6.17      6.58 o 
   2   0  15       38.89       52.65     11.93 o 
   3   0  15        1.18        5.35      7.40 o 
   4   0  15        7.64        8.23      9.05 o 
   5   0  15       33.54       46.89     15.22 o 
   6   0  15       37.98       50.59     15.63 o 
  -5   1  15       19.73       22.62     11.93 o 
  -4   1  15        0.02        0.82      8.23 o 
  -3   1  15       19.12       32.08     11.11 o 
  -2   1  15      304.99      327.41     25.09 o 
  -1   1  15      112.52      130.80     16.86 o 
   0   1  15       53.51       58.82     12.34 o 
   1   1  15       54.65       62.11     11.93 o 
   2   1  15      104.97      107.77     14.81 o 
   3   1  15        6.92        3.70      6.99 o 
   5   1  15        4.00        3.70      8.64 o 
   6   1  15        0.01       -4.94      9.87 o 
  -5   2  15        1.25        7.40     10.69 o 
  -4   2  15       24.00       51.42     13.99 o 
  -3   2  15       32.08       30.03     11.52 o 
  -2   2  15       59.83       78.15     14.40 o 
  -1   2  15       18.22       31.67     10.28 o 
   0   2  15       12.58       18.10      9.05 o 
   1   2  15       20.33       19.74      9.05 o 
   2   2  15        8.61       13.16      8.23 o 
   3   2  15       12.24        5.76      6.99 o 
   4   2  15        0.18        6.99      6.99 o 
   5   2  15       10.36       14.40      9.87 o 
   6   2  15        4.64        4.52     10.28 o 
  -4   3  15        0.32        4.11      9.87 o 
  -3   3  15       33.22       50.59     13.57 o 
  -2   3  15       55.43       68.28     13.99 o 
  -1   3  15       23.58       29.20     10.28 o 
   0   3  15       74.76       80.62     13.99 o 
   1   3  15        3.36       11.93      7.40 o 
   2   3  15        9.06       10.69      7.40 o 
   3   3  15       29.23       33.73      9.87 o 
   4   3  15        1.02        3.70      7.40 o 
   5   3  15       10.04       10.28      9.87 o 
  -4   4  15        6.28        9.43      7.99 o 
  -3   4  15        5.68        4.03      6.54 o 
  -2   4  15       38.68       38.74      8.29 o 
  -1   4  15       59.69       65.20      9.08 o 
   0   4  15        0.20        0.82      8.23 o 
   1   4  15       58.20       58.00     11.52 o 
   2   4  15       70.03       67.05     11.93 o 
   3   4  15        0.02       -3.70      8.23 o 
   4   4  15       15.57       22.62      9.46 o 
   6   4  15       29.68       32.49     15.22 o 
  -3   5  15        4.17        9.46      7.55 o 
  -2   5  15        4.66        5.13      6.50 o 
  -1   5  15       44.57       53.88     11.93 o 
   0   5  15       84.18       73.22     13.16 o 
   1   5  15       16.51       32.08     10.69 o 
   2   5  15       12.19       16.86      9.05 o 
   3   5  15       14.39       13.16      9.05 o 
   4   5  15        4.75        6.58      8.23 o 
   5   5  15      162.67      184.68     18.10 o 
   6   5  15       23.14       31.26     15.63 o 
  -2   6  15       12.23       21.39     11.52 o 
  -1   6  15        3.04        3.29      9.46 o 
   0   6  15        0.90       -2.47      8.64 o 
   1   6  15      160.55      186.74     18.51 o 
   2   6  15       18.39       13.57      9.46 o 
   3   6  15       61.57       76.09     14.40 o 
   4   6  15        2.15        3.29      9.05 o 
   5   6  15       22.86        6.58      9.05 o 
   6   6  15       66.58       58.82     13.57 o 
  -1   7  15        2.69        6.17      9.87 o 
   0   7  15        9.72        4.11     10.28 o 
   1   7  15        6.42        3.70     10.28 o 
   2   7  15        2.18        8.23      9.87 o 
   3   7  15        9.18       19.33     10.69 o 
   4   7  15       28.52       27.56     12.34 o 
   5   7  15        5.67        7.82      9.87 o 
   6   7  15        0.15       -0.82      9.87 o 
   0   8  15        3.27       -1.23     11.11 o 
   1   8  15        1.83        6.17     10.28 o 
   2   8  15        0.17        2.06      9.87 o 
   3   8  15        0.03        1.23      9.46 o 
   4   8  15       19.56       23.45     11.93 o 
   5   8  15       16.45       12.75     10.69 o 
   2   9  15        4.68        3.70     10.69 o 
   3   9  15        6.41        9.87     11.93 o 
  -3  -6  16        7.40        9.05     11.52 o 
  -2  -6  16        5.66       -0.82      9.05 o 
  -1  -6  16       51.20       59.64     14.81 o 
   0  -6  16        9.28       15.22     11.11 o 
  -4  -5  16        6.57       17.69     11.11 o 
  -3  -5  16        1.91        4.94     10.28 o 
  -2  -5  16        9.56        7.40      9.87 o 
  -1  -5  16        9.73        9.46      9.46 o 
   0  -5  16       42.84       46.48     12.75 o 
   1  -5  16        0.08       -7.82      7.82 o 
   2  -5  16        0.81       -4.11     10.28 o 
  -4  -4  16       38.45       44.83     14.81 o 
  -3  -4  16        2.69       -3.70      6.99 o 
  -2  -4  16        9.82       11.11      9.05 o 
  -1  -4  16        7.31        6.17      9.05 o 
   0  -4  16        2.77        2.88      8.23 o 
   1  -4  16        0.46       13.57      9.87 o 
   2  -4  16       21.51       25.91     12.34 o 
   3  -4  16        1.45        1.65     10.28 o 
  -4  -3  16       27.22       30.03     12.34 o 
  -3  -3  16       46.34       76.51     15.63 o 
  -2  -3  16        1.51       -1.65      7.82 o 
  -1  -3  16        0.01        0.00      8.23 o 
   0  -3  16        0.16        3.70      8.23 o 
   1  -3  16        0.41        1.23      7.82 o 
   2  -3  16       13.65       25.50      9.87 o 
   3  -3  16       10.03       15.63     11.11 o 
   4  -3  16        1.08       -8.23     10.28 o 
  -4  -2  16        3.41        9.05      9.46 o 
  -3  -2  16        0.44        3.29      9.46 o 
  -2  -2  16       22.89       42.78     12.34 o 
  -1  -2  16        1.71        4.94      8.64 o 
   0  -2  16       11.83        4.11      7.40 o 
   1  -2  16       52.30       85.14     14.40 o 
   2  -2  16        0.03       -1.65      7.40 o 
   3  -2  16       11.02        7.40     10.69 o 
   4  -2  16        4.42       11.93     12.34 o 
  -4  -1  16        1.43        6.99     10.69 o 
  -3  -1  16        0.50        0.82      9.46 o 
  -2  -1  16       67.46       98.72     16.45 o 
  -1  -1  16        4.57        4.94      7.40 o 
   0  -1  16       72.37       74.86     13.99 o 
   1  -1  16       16.69       22.62      9.87 o 
   2  -1  16       45.35       66.63     12.75 o 
   4  -1  16        2.53        5.76     10.28 o 
   5  -1  16        2.02        1.65     10.69 o 
  -4   0  16       19.47       24.27     11.93 o 
  -3   0  16        4.00        5.35      9.46 o 
  -2   0  16       20.45       16.86      9.46 o 
  -1   0  16       56.68       68.28     13.99 o 
   0   0  16       26.16       28.38     10.28 o 
   1   0  16       28.78       30.03     10.28 o 
   2   0  16       46.79       55.53     12.34 o 
   3   0  16       11.35       10.69      9.05 o 
   4   0  16        0.42        7.40      9.05 o 
   5   0  16        2.33        5.76     10.28 o 
  -4   1  16        0.08       -2.06      9.46 o 
  -3   1  16       10.88       13.16      9.46 o 
  -2   1  16       16.01       14.81      9.46 o 
  -1   1  16       60.19      102.42     15.63 o 
   0   1  16        3.14       12.34      8.23 o 
   1   1  16        0.90        4.94      6.99 o 
   2   1  16        0.01        3.70      7.82 o 
   3   1  16       14.49        5.35      7.40 o 
   5   1  16        0.07       -5.35      8.64 o 
  -4   2  16        0.65       -2.06      9.87 o 
  -3   2  16        7.14        5.76      9.46 o 
  -2   2  16       28.16       17.69      9.87 o 
  -1   2  16        1.63       -2.88      6.99 o 
   0   2  16       24.67       39.08     11.11 o 
   1   2  16       12.01       11.52      8.23 o 
   2   2  16       35.27       43.60     11.52 o 
   3   2  16        0.03        0.00      6.99 o 
   4   2  16        2.14       -2.06      6.99 o 
   5   2  16        9.16        9.87     10.28 o 
  -3   3  16        0.88        2.88      9.46 o 
  -2   3  16       13.95       22.62     11.11 o 
  -1   3  16        2.16       14.40      9.46 o 
   0   3  16      112.71       86.38     14.81 o 
   1   3  16       29.13       21.80      9.46 o 
   2   3  16       38.92       42.37     11.52 o 
   3   3  16       40.91       35.79     10.69 o 
   4   3  16        5.26        2.88      7.40 o 
  -3   4  16        0.36        1.65     10.28 o 
  -2   4  16       14.13       24.68     11.52 o 
  -1   4  16        1.57        4.11      8.64 o 
   0   4  16       96.48       77.74     14.81 o 
   1   4  16      105.24      102.83     16.04 o 
  -2   5  16        0.13        0.01      6.72 o 
  -1   5  16        4.75        8.81     10.69 o 
   0   5  16        2.71       -0.82      9.46 o 
   1   5  16       23.02       26.32     10.69 o 
   2   5  16       21.68       20.57     10.28 o 
   3   5  16      106.02      118.05     16.45 o 
   4   5  16        1.13        3.70      9.05 o 
   5   5  16        0.60       -3.70      8.23 o 
  -1   6  16        5.83        6.58      9.87 o 
   0   6  16       32.64       47.71     13.16 o 
   1   6  16       20.33       29.20     11.52 o 
   2   6  16        0.00       -5.35      9.46 o 
   3   6  16       39.16       55.53     13.16 o 
   4   6  16       61.28       68.69     15.22 o 
   5   6  16        0.48        0.41     11.11 o 
   0   7  16        4.77       13.16     11.93 o 
   1   7  16       45.24       57.59     14.40 o 
   2   7  16        5.06        3.29      9.46 o 
   3   7  16        2.17        4.11      9.46 o 
   4   7  16        5.36       19.74     11.93 o 
  -1  -5  17        9.87       15.63     11.93 o 
  -2  -4  17       24.32       28.79     12.34 o 
  -1  -4  17       23.19       26.32     10.69 o 
   0  -4  17        0.00       -6.17      8.64 o 
   1  -4  17        1.08       -4.52      9.05 o 
  -3  -3  17       12.45       25.50     12.34 o 
  -2  -3  17       47.72       48.54     13.99 o 
  -1  -3  17        4.82        5.35      9.46 o 
   0  -3  17       45.73       43.19     12.34 o 
   1  -3  17        8.14       13.57     10.28 o 
  -3  -2  17        3.39       -3.70      9.46 o 
  -2  -2  17       71.91       74.86     16.04 o 
  -1  -2  17       48.86       52.24     13.99 o 
   0  -2  17        4.79        5.35      8.64 o 
   1  -2  17       51.38       87.20     15.63 o 
   2  -2  17       34.95       30.03     11.11 o 
   3  -2  17        7.64       17.69     12.34 o 
  -3  -1  17        4.26       -4.52     10.28 o 
  -2  -1  17        0.22        3.29      9.05 o 
  -1  -1  17      181.97      213.48     21.39 o 
   0  -1  17       18.12       10.28      9.05 o 
   1  -1  17        0.44       -4.11      8.23 o 
   2  -1  17        3.51        4.11      8.23 o 
  -3   0  17       53.17       71.16     16.45 o 
  -2   0  17        1.59       -6.17      7.82 o 
  -1   0  17        2.00        0.82      9.05 o 
   0   0  17      107.97      141.50     18.51 o 
   1   0  17       12.59       11.11      9.46 o 
   2   0  17        2.75        0.00      8.23 o 
   3   0  17        5.20       11.11      9.05 o 
   4   0  17        1.50       -0.82      9.87 o 
  -3   1  17       12.92        8.64     10.69 o 
  -2   1  17      118.31      153.01     19.33 o 
  -1   1  17       28.59       45.25     12.75 o 
   0   1  17       35.18       42.78     12.75 o 
   1   1  17        5.74        4.94      7.40 o 
   2   1  17       27.13       22.21      9.87 o 
   3   1  17        4.31       11.52      9.46 o 
  -3   2  17        6.08       22.62     12.75 o 
  -2   2  17       10.64       19.74     11.93 o 
  -1   2  17        2.33        0.82      8.23 o 
   0   2  17       21.33       14.81     10.28 o 
   1   2  17        3.65       -5.35      6.99 o 
   2   2  17        0.22        0.00      7.82 o 
   3   2  17        1.01       -3.70      8.23 o 
  -2   3  17        2.15       -2.47      9.46 o 
  -1   3  17       30.84       14.40      9.87 o 
   0   3  17      116.63      115.17     17.28 o 
   1   3  17        0.79        2.88      8.64 o 
   2   3  17        6.71       11.52      9.46 o 
   3   3  17       12.92       16.45      9.87 o 
   4   3  17        0.37       -3.29      7.82 o 
  -1   4  17      115.41      118.05     18.92 o 
   0   4  17        1.19        1.65      8.23 o 
   1   4  17        1.06        1.65      8.23 o 
   2   4  17       42.73       53.88     13.57 o 
   3   4  17        0.41       -0.41      8.23 o 
   4   4  17        6.21       11.93      9.87 o 
  -1   5  17       12.12       15.63     11.52 o 
   0   5  17        9.84        3.70     10.28 o 
  -1  -2  18        0.00        2.06      9.87 o 
   0  -2  18       41.71       41.54     12.75 o 
   1  -2  18        0.33       -3.29      9.05 o 
  -1  -1  18        1.81        4.94     10.28 o 
   0  -1  18        1.00       -4.94      9.05 o 
   1  -1  18        2.02       -3.70      8.64 o 
   2  -1  18        1.14        4.11      9.87 o 
  -1   0  18        5.50       -2.06      9.87 o 
   0   0  18        9.91       13.16     10.28 o 
   1   0  18        2.72        1.23      9.87 o 
   2   0  18        1.15       -1.65      8.64 o 
  -1   1  18        4.27        5.35     10.69 o 
   0   1  18       26.67       39.90     13.57 o 
   1   1  18        1.89        4.52      9.87 o 
   2   1  18        0.10       -1.23      9.46 o 
   3   1  18        4.66        7.82      9.87 o 
  -1   2  18       11.19       10.28     10.69 o 
   0   2  18       19.77       13.57     10.69 o 
   1   2  18       35.24       49.77     12.75 o 
   2   2  18       12.08        9.87     10.69 o 
   3   2  18        2.57        4.11      9.46 o 
   0   3  18        9.89        3.29      9.46 o 
   1   3  18        1.16       -0.41      9.05 o 
   2   3  18        4.68        5.76      9.87 o 
   1   4  18       26.59       30.85     12.34 o 
   2   4  18        7.10        8.23     10.28 o 
                                                 
