# Supplementary material for: 1-[4-(Di­methyl­amino)­benzyl­idene]-4-o-tolyl­thio­semicarbazide
Source: Acta Crystallogr Sect E Struct Rep Online. 2013 May 18;69(Pt 6):o906–7. doi: 10.1107/S1600536813012890 (PMC3685061; doi:10.1107/S1600536813012890)
Supplement: Supplementary file 3 [file e-69-0o906-Isup3.mol]

molecule.cdx
  ChemDraw04211307372D

 22 23  0  0  0  0  0  0  0  0999 V2000
   -7.1614    1.6345    0.0000 C   0  0  0  0  0  0  0  0  0  0  0  0
   -6.1776   -0.1397    0.0000 C   0  0  0  0  0  0  0  0  0  0  0  0
   -4.1490   -0.1748    0.0000 C   0  0  0  0  0  0  0  0  0  0  0  0
   -3.1044    1.5644    0.0000 C   0  0  0  0  0  0  0  0  0  0  0  0
   -4.0883    3.3387    0.0000 C   0  0  0  0  0  0  0  0  0  0  0  0
   -6.1168    3.3737    0.0000 C   0  0  0  0  0  0  0  0  0  0  0  0
   -1.0759    1.5293    0.0000 C   0  0  0  0  0  0  0  0  0  0  0  0
   -9.1899    1.6696    0.0000 N   0  0  0  0  0  0  0  0  0  0  0  0
  -10.1738    3.4439    0.0000 C   0  0  0  0  0  0  0  0  0  0  0  0
  -10.2346   -0.0696    0.0000 C   0  0  0  0  0  0  0  0  0  0  0  0
    0.3337    0.0701    0.0000 N   0  0  0  0  0  0  0  0  0  0  0  0
    2.3625    0.0701    0.0000 N   0  0  0  0  0  0  0  0  0  0  0  0
    3.3769   -1.6869    0.0000 C   0  0  0  0  0  0  0  0  0  0  0  0
    5.4057   -1.6869    0.0000 N   0  0  0  0  0  0  0  0  0  0  0  0
    2.3625   -3.4439    0.0000 S   0  0  0  0  0  0  0  0  0  0  0  0
    6.8403   -0.2523    0.0000 C   0  0  0  0  0  0  0  0  0  0  0  0
    8.8000   -0.7774    0.0000 C   0  0  0  0  0  0  0  0  0  0  0  0
   10.2346    0.6572    0.0000 C   0  0  0  0  0  0  0  0  0  0  0  0
    9.7095    2.6169    0.0000 C   0  0  0  0  0  0  0  0  0  0  0  0
    7.7498    3.1420    0.0000 C   0  0  0  0  0  0  0  0  0  0  0  0
    6.3152    1.7074    0.0000 C   0  0  0  0  0  0  0  0  0  0  0  0
    9.3251   -2.7371    0.0000 C   0  0  0  0  0  0  0  0  0  0  0  0
  1  2  2  0      
  2  3  1  0      
  3  4  2  0      
  4  5  1  0      
  5  6  2  0      
  6  1  1  0      
  4  7  1  0      
  1  8  1  0      
  8  9  1  0      
  8 10  1  0      
  7 11  2  0      
 11 12  1  0      
 12 13  1  0      
 13 14  1  0      
 13 15  2  0      
 14 16  1  0      
 16 17  2  0      
 17 18  1  0      
 18 19  2  0      
 19 20  1  0      
 20 21  2  0      
 21 16  1  0      
 17 22  1  0      
M  END
